# Supplementary material for: Defining super-enhancer landscape in triple-negative breast cancer by multiomic profiling
Source: Nat Commun. 2021 Apr 14;12:2242. doi: 10.1038/s41467-021-22445-0 (PMC8046763; doi:10.1038/s41467-021-22445-0)
Supplement: Supplementary file 3 — Supplementary Data 1 [file 41467_2021_22445_MOESM3_ESM.xlsx]

## Sheet: Supplementary Data 1.
Supplementary Data 1. The detailed statistical quantification of SE similarities between cell lines in the association network
cell line	cell line	Jaccard similarity coefficient	P	BH-adjusted P
AU565	BT474	0.181	8.58255e-120	5.06074e-119
AU565	HCC1954	0.21	5.51668e-150	5.54913e-149
AU565	MCF7	0.034	2.96066e-06	5.27367e-06
AU565	MDAMB361	0.178	3.90383e-123	2.47243e-122
AU565	T47D	0.106	1.38239e-14	2.88278e-14
AU565	UACC812	0.247	9.52699e-223	2.71519e-221
AU565	ZR751	0.155	3.57048e-77	1.27198e-76
BT474	MCF7	0.061	1.40638e-23	3.20654e-23
BT474	T47D	0.118	6.99472e-38	1.8689e-37
BT549	AU565	0.068	0.259635	0.36998
BT549	BT474	0.04	0.991633	1
BT549	HCC1937	0.171	4.12118e-100	1.90465e-99
BT549	HCC1954	0.121	1.80978e-39	5.2453e-39
BT549	MCF10A	0.185	4.07012e-128	3.02604e-127
BT549	MCF7	0.023	0.110429	0.160028
BT549	MDAMB231	0.164	4.509e-91	1.88058e-90
BT549	MDAMB361	0.038	0.991321	1
BT549	MDAMB436	0.165	4.00911e-93	1.8041e-92
BT549	MDAMB468	0.073	2.66588e-05	4.60471e-05
BT549	76NF2V	0.127	5.79123e-39	1.6505e-38
BT549	SKBR3	0.057	0.776489	1
BT549	SUM149	0.156	1.177e-78	4.37536e-78
BT549	SUM159	0.142	1.70645e-59	5.50573e-59
BT549	T47D	0.041	0.999812	1
BT549	UACC812	0.054	0.619324	0.854068
BT549	ZR751	0.034	0.999977	1
CAL51	AU565	0.041	0.698225	0.955172
CAL51	BT474	0.033	0.786934	1
CAL51	BT549	0.049	0.00249982	0.00407114
CAL51	HCC1937	0.058	8.33371e-06	1.45415e-05
CAL51	HCC1954	0.054	0.000246363	0.00041302
CAL51	MCF10A	0.042	0.831488	1
CAL51	MCF7	0.021	0.142799	0.205199
CAL51	MDAMB231	0.051	0.000804102	0.00132213
CAL51	MDAMB361	0.037	0.31204	0.440983
CAL51	MDAMB436	0.038	0.9835	1
CAL51	MDAMB468	0.06	3.88257e-07	7.06298e-07
CAL51	76NF2V	0.04	0.977903	1
CAL51	SKBR3	0.046	0.0952497	0.140411
CAL51	SUM149	0.048	0.048885	0.074637
CAL51	SUM159	0.034	0.999991	1
CAL51	T47D	0.034	0.88617	1
CAL51	UACC812	0.044	0.0912725	0.135718
CAL51	ZR751	0.029	0.96538	1
HCC1937	AU565	0.172	8.40936e-78	3.05958e-77
HCC1937	BT474	0.102	4.13688e-21	9.18709e-21
HCC1937	HCC1954	0.249	1.57804e-220	3.85492e-219
HCC1937	MCF7	0.029	0.00284705	0.00459288
HCC1937	MDAMB231	0.207	1.40201e-149	1.33191e-148
HCC1937	MDAMB361	0.088	6.09177e-14	1.25505e-13
HCC1937	MDAMB436	0.21	1.59382e-135	1.36271e-134
HCC1937	MDAMB468	0.146	1.18227e-58	3.74384e-58
HCC1937	SKBR3	0.135	6.55253e-39	1.83686e-38
HCC1937	SUM149	0.289	7.25042e-293	6.19911e-291
HCC1937	SUM159	0.17	2.00804e-66	6.73283e-66
HCC1937	T47D	0.055	0.99029	1
HCC1937	UACC812	0.126	2.45201e-36	6.25813e-36
HCC1937	ZR751	0.087	1.29098e-10	2.53743e-10
HCC1954	BT474	0.13	1.55644e-50	4.75271e-50
HCC1954	MCF7	0.038	5.45137e-08	1.00235e-07
HCC1954	MDAMB361	0.116	6.67757e-39	1.84172e-38
HCC1954	T47D	0.077	7.30016e-05	0.000124833
HCC1954	UACC812	0.17	1.00428e-92	4.40336e-92
HCC1954	ZR751	0.105	5.38335e-25	1.26103e-24
MCF10A	AU565	0.1	0.37036	0.514891
MCF10A	BT474	0.048	1	1
MCF10A	HCC1937	0.201	1.05271e-118	6.00044e-118
MCF10A	HCC1954	0.13	5.05672e-31	1.23529e-30
MCF10A	MCF7	0.016	0.990371	1
MCF10A	MDAMB231	0.208	1.6476e-158	1.76087e-157
MCF10A	MDAMB361	0.047	0.999997	1
MCF10A	MDAMB436	0.204	1.00084e-89	3.98008e-89
MCF10A	MDAMB468	0.084	0.0428504	0.0660128
MCF10A	76NF2V	0.234	4.62038e-128	3.29202e-127
MCF10A	SKBR3	0.081	0.939327	1
MCF10A	SUM149	0.218	1.61349e-141	1.45214e-140
MCF10A	SUM159	0.231	1.4597e-120	8.91461e-120
MCF10A	T47D	0.047	1	1
MCF10A	UACC812	0.068	0.990878	1
MCF10A	ZR751	0.045	1	1
MDAMB231	AU565	0.101	1.1749e-12	2.39177e-12
MDAMB231	BT474	0.054	0.37007	0.514891
MDAMB231	HCC1954	0.135	3.68397e-51	1.14538e-50
MDAMB231	MCF7	0.024	0.0968862	0.141603
MDAMB231	MDAMB361	0.057	0.0633471	0.0950207
MDAMB231	MDAMB468	0.082	4.21529e-08	7.83495e-08
MDAMB231	SKBR3	0.08	8.10786e-05	0.000137272
MDAMB231	SUM149	0.179	6.66031e-105	3.34974e-104
MDAMB231	SUM159	0.176	3.59805e-103	1.70908e-102
MDAMB231	T47D	0.047	0.996915	1
MDAMB231	UACC812	0.078	6.9377e-06	1.22304e-05
MDAMB231	ZR751	0.048	0.907622	1
MDAMB361	BT474	0.27	8.78104e-255	3.00312e-253
MDAMB361	MCF7	0.077	4.21426e-37	1.10867e-36
MDAMB361	T47D	0.155	4.42482e-83	1.68143e-82
MDAMB436	AU565	0.093	0.773423	1
MDAMB436	BT474	0.052	0.999911	1
MDAMB436	HCC1954	0.113	2.16619e-16	4.57307e-16
MDAMB436	MCF7	0.015	0.990596	1
MDAMB436	MDAMB231	0.183	1.49164e-111	7.72939e-111
MDAMB436	MDAMB361	0.049	0.999917	1
MDAMB436	MDAMB468	0.072	0.802446	1
MDAMB436	SKBR3	0.073	0.998754	1
MDAMB436	SUM149	0.214	4.87219e-134	3.78702e-133
MDAMB436	SUM159	0.23	3.80887e-123	2.47243e-122
MDAMB436	T47D	0.034	1	1
MDAMB436	UACC812	0.067	0.992069	1
MDAMB436	ZR751	0.05	0.999999	1
MDAMB468	AU565	0.19	1.2031e-118	6.63645e-118
MDAMB468	BT474	0.114	1.39748e-34	3.46332e-34
MDAMB468	HCC1954	0.192	1.57773e-125	1.07917e-124
MDAMB468	MCF7	0.03	0.00061563	0.00102206
MDAMB468	MDAMB361	0.112	1.38406e-35	3.48049e-35
MDAMB468	SKBR3	0.17	6.1813e-91	2.51667e-90
MDAMB468	T47D	0.087	8.23035e-10	1.58134e-09
MDAMB468	UACC812	0.144	5.25796e-61	1.72906e-60
MDAMB468	ZR751	0.1	8.18895e-22	1.84251e-21
76NF2V	AU565	0.128	2.29413e-08	4.31095e-08
76NF2V	BT474	0.068	0.718635	0.97529
76NF2V	HCC1937	0.234	8.33626e-184	1.09654e-182
76NF2V	HCC1954	0.182	9.4884e-104	4.63576e-103
76NF2V	MCF7	0.018	0.921603	1
76NF2V	MDAMB231	0.161	1.24077e-76	4.33002e-76
76NF2V	MDAMB361	0.058	0.979432	1
76NF2V	MDAMB436	0.161	5.29798e-26	1.25827e-25
76NF2V	MDAMB468	0.114	1.56379e-16	3.34259e-16
76NF2V	SKBR3	0.1	0.0149675	0.0232676
76NF2V	SUM149	0.229	7.55403e-161	8.61159e-160
76NF2V	SUM159	0.155	3.22432e-11	6.41114e-11
76NF2V	T47D	0.053	1	1
76NF2V	UACC812	0.09	0.0133197	0.0208961
76NF2V	ZR751	0.05	1	1
SKBR3	AU565	0.433	0	0
SKBR3	BT474	0.22	8.46532e-181	1.03398e-179
SKBR3	HCC1954	0.173	1.37137e-92	5.86259e-92
SKBR3	MCF7	0.035	2.34858e-06	4.22744e-06
SKBR3	MDAMB361	0.221	1.10216e-188	1.57058e-187
SKBR3	T47D	0.133	4.02272e-43	1.18601e-42
SKBR3	UACC812	0.274	8.81667e-268	5.0255e-266
SKBR3	ZR751	0.181	1.09882e-114	5.87181e-114
SUM149	AU565	0.135	9.43573e-29	2.27255e-28
SUM149	BT474	0.084	2.22542e-08	4.2283e-08
SUM149	HCC1954	0.201	1.18162e-134	9.62173e-134
SUM149	MCF7	0.025	0.0584162	0.0883997
SUM149	MDAMB361	0.068	0.00443003	0.00707977
SUM149	MDAMB468	0.127	1.15963e-36	3.00451e-36
SUM149	SKBR3	0.106	4.67083e-12	9.39661e-12
SUM149	SUM159	0.189	8.06015e-87	3.13247e-86
SUM149	T47D	0.043	1	1
SUM149	UACC812	0.105	1.54064e-16	3.33481e-16
SUM149	ZR751	0.07	0.0130183	0.0206122
SUM159	AU565	0.086	0.999999	1
SUM159	BT474	0.049	1	1
SUM159	HCC1954	0.109	2.28408e-10	4.43837e-10
SUM159	MCF7	0.015	0.998061	1
SUM159	MDAMB361	0.046	1	1
SUM159	MDAMB468	0.061	1	1
SUM159	SKBR3	0.068	1	1
SUM159	T47D	0.036	1	1
SUM159	UACC812	0.065	0.999993	1
SUM159	ZR751	0.045	1	1
T47D	MCF7	0.058	4.46185e-24	1.03105e-23
UACC812	BT474	0.239	7.57846e-207	1.29592e-205
UACC812	MCF7	0.055	6.02305e-21	1.32044e-20
UACC812	MDAMB361	0.244	7.20917e-220	1.54096e-218
UACC812	T47D	0.153	1.45645e-71	4.98108e-71
UACC812	ZR751	0.233	4.53405e-196	7.04839e-195
ZR751	BT474	0.244	1.8538e-212	3.52221e-211
ZR751	MCF7	0.084	1.98376e-48	5.95129e-48
ZR751	MDAMB361	0.27	4.47569e-255	1.91336e-253
ZR751	T47D	0.119	8.63342e-39	2.34336e-38
