# Supplementary material for: Defining super-enhancer landscape in triple-negative breast cancer by multiomic profiling
Source: Nat Commun. 2021 Apr 14;12:2242. doi: 10.1038/s41467-021-22445-0 (PMC8046763; doi:10.1038/s41467-021-22445-0)
Supplement: Supplementary file 4 — Supplementary Data 2 [file 41467_2021_22445_MOESM4_ESM.xlsx]

## Sheet: Supplementary Data 2.
Supplementary Data 2. TNBC-specific super-enhancers and predicted target genes
SE chromosome	SE start	SE end	SE name	log2 fold enrichment (SE)	P (SE)	BH-adjusted P (SE)	SE-gene distance (bp)	gene chr	gene start	gene end	gene strand	gene name	log2 fold chage (gene expression)	P (gene expression)	BH-adjusted P (gene expression)
chr5	66548000	66572600	SSE1	6.402	0.00083876	0.010255	67684	chr5	66492617	66478104	-	CD180	0.59	3.72946e-11	1.51687e-10
chr7	23057600	23063000	SSE2	6.385	0.00021665	0.0100954	6531	chr7	23053770	22980878	-	FAM126A	0.69	2.81569e-15	1.62866e-14
chr2	113633000	113644200	SSE3	6.228	0.000310156	0.0100954	44245	chr2	113594356	113587337	-	IL1B	0.52	3.40188e-06	8.46657e-06
chr1	192523800	192532200	SSE4	6.159	0.0060115	0.0240876	250170	chr1	192778169	192781407	+	RGS2	1.06	2.48182e-14	1.33129e-13
chr9	91766600	91772400	SSE5	6.046	0.00230456	0.0150012	156614	chr9	91926113	91931618	+	CKS2	0.76	4.74995e-18	3.46186e-17
chr20	4522800	4538000	SSE6	6.038	0.00083876	0.010255	136398	chr20	4666797	4682234	+	PRNP	0.95	6.42223e-22	6.25324e-21
chr11	111424000	111435000	SSE7	5.965	0.00083876	0.010255	179344	chr11	111250157	111222981	-	POU2AF1	0.88	2.46217e-10	9.22034e-10
chr10	15238600	15251400	SSE8	5.92	0.000400727	0.0100954	34306	chr10	15210695	15147771	-	NMT2	0.69	5.97951e-23	6.30657e-22
chr8	54424800	54429200	SSE9	5.768	0.00083876	0.010255	262807	chr8	54164194	54138276	-	OPRK1	0.64	5.84888e-41	2.63589e-39
chr20	36896800	36909000	SSE10	5.736	0.000310156	0.0100954	13727	chr20	36889174	36838907	-	KIAA1755	0.81	1.81193e-18	1.37303e-17
chr12	77495800	77499600	SSE11	5.735	0.0060115	0.0240876	38341	chr12	77459360	77415026	-	E2F7	0.61	6.96887e-14	3.60725e-13
chr10	26772200	26779000	SSE12	5.693	0.00083876	0.010255	210996	chr10	26986595	27035726	+	PDSS1	0.95	1.57202e-48	1.29241e-46
chr13	94979400	94983200	SSE13	5.684	0.0106901	0.0341689	272805	chr13	95254104	95286899	+	GPR180	0.54	3.74601e-14	1.98077e-13
chr7	25062200	25074600	SSE14	5.617	0.00021665	0.0100954	48641	chr7	25019760	24836164	-	OSBPL3	0.74	2.09811e-20	1.82334e-19
chr5	35918000	35927200	SSE15	5.582	0.0106901	0.0341689	229546	chr5	36152145	36184142	+	SKP2	1.02	2.7683e-27	4.04419e-26
chr10	4907600	4911800	SSE16	5.564	0.00211476	0.0149375	25097	chr10	4934796	5020158	+	AKR1C1	0.53	0.00378531	0.00650801
chr5	159890200	159898800	SSE17	5.546	0.00083876	0.010255	127902	chr5	159766599	159678671	-	CCNJL	0.52	4.95486e-08	1.50151e-07
chr15	69594800	69600400	SSE18	5.53	0.00047997	0.0100954	109028	chr15	69706627	69740764	+	KIF23	0.94	2.84351e-20	2.45161e-19
chr2	55808800	55814600	SSE19	5.514	0.000400727	0.0100954	164644	chr2	55647057	55514978	-	CCDC88A	0.88	3.41728e-21	3.16877e-20
chr2	64014200	64021400	SSE20	5.51	0.00021665	0.0100954	50299	chr2	64068098	64118696	+	UGP2	0.54	8.29541e-23	8.64703e-22
chr8	96811400	96823200	SSE21	5.502	0.00021665	0.0100954	456868	chr8	97274167	97346774	+	PTDSS1	0.72	9.40795e-23	9.79114e-22
chr15	52434400	52440600	SSE22	5.423	0.0014839	0.0124815	32529	chr15	52404972	52401822	-	BCL2L10	0.59	6.01146e-34	1.53402e-32
chr5	125803400	125810000	SSE23	5.422	0.00083876	0.010255	305616	chr5	126112315	126172712	+	LMNB1	0.63	2.95805e-10	1.10039e-09
chr6	138913400	138922000	SSE24	5.398	0.000310156	0.0100954	24033	chr6	138893668	138743181	-	NHSL1	0.84	2.08131e-28	3.34388e-27
chr3	158793000	158802600	SSE25	5.374	0.00862059	0.0292436	193237	chr3	158991036	159615155	+	SCHIP1	1.28	1.30569e-48	1.07796e-46
chr6	161721400	161727000	SSE26	5.364	0.0169629	0.0483022	29094	chr6	161695107	161551057	-	AGPAT4	0.7	2.97013e-23	3.19957e-22
chr14	54672000	54680800	SSE27	5.35	0.000400727	0.0100954	187274	chr14	54863673	54886934	+	CDKN3	0.76	6.93971e-14	3.5931e-13
chr17	74365200	74369800	SSE28	5.34	0.0014839	0.0124815	5243	chr17	74372742	74383941	+	SPHK1	0.89	9.97085e-16	5.97491e-15
chr1	209829000	209834400	SSE29	5.334	0.00230456	0.0150012	5881	chr1	209825820	209788218	-	LAMB3	0.78	2.74842e-06	6.9138e-06
chr11	75675200	75680600	SSE30	5.319	0.0014839	0.0124815	441302	chr11	75236599	75145685	-	GDPD5	0.55	3.84251e-08	1.17695e-07
chr7	47979000	47983200	SSE31	5.268	0.0014839	0.0124815	147256	chr7	48128355	48148330	+	UPP1	0.98	1.1367e-29	2.01036e-28
chr20	61366200	61373800	SSE32	5.253	0.000400727	0.0100954	78415	chr20	61448414	61472511	+	COL9A3	2.34	2.34606e-44	1.38432e-42
chr18	7573600	7579400	SSE33	5.244	0.0060115	0.0240876	458688	chr18	7117813	6941743	-	LAMA1	0.53	8.17634e-09	2.66783e-08
chr15	102113200	102121600	SSE34	5.195	0.00284781	0.0166506	281941	chr15	101835460	101821715	-	SNRPA1	0.79	9.58805e-38	3.27645e-36
chr1	224073000	224076800	SSE35	5.177	0.00047997	0.0100954	41227	chr1	224033674	223967595	-	TP53BP2	0.85	3.27996e-25	4.11808e-24
chr11	14430400	14447600	SSE36	5.175	0.000400727	0.0100954	52949	chr11	14386052	14299466	-	RRAS2	0.8	1.74233e-17	1.20758e-16
chr2	224964400	224970000	SSE37	5.161	0.0060115	0.0240876	63165	chr2	224904036	224839765	-	SERPINE2	1.25	1.43716e-22	1.47769e-21
chr20	49942200	49971800	SSE38	5.15	0.000456486	0.0100954	317326	chr20	49639675	49620193	-	KCNG1	2.09	3.02634e-56	4.75716e-54
chr6	133964800	133970400	SSE39	5.144	0.00830476	0.0287256	305709	chr6	134273308	134308638	+	TBPL1	0.54	3.44506e-22	3.42225e-21
chr12	31152600	31163000	SSE40	5.142	0.00230456	0.0150012	68980	chr12	31226779	31257725	+	DDX11	0.76	5.90844e-22	5.75868e-21
chr20	36836400	36842200	SSE41	5.132	0.000310156	0.0100954	93253	chr20	36932552	36965905	+	BPI	1.38	1.04972e-51	1.08557e-49
chr1	215073400	215077800	SSE42	5.101	0.000400727	0.0100954	350577	chr1	214725024	214522039	-	PTPN14	0.68	8.60844e-13	4.05921e-12
chr4	24321000	24325000	SSE43	5.092	0.00284781	0.0166506	474086	chr4	24797085	24802467	+	SOD3	0.72	2.65748e-07	7.45102e-07
chr3	58979800	58987000	SSE44	5.084	0.00047997	0.0100954	330840	chr3	58652561	58619670	-	FAM3D	1.36	3.23555e-25	4.06492e-24
chr1	157358200	157361800	SSE45	5.078	0.00862059	0.0292436	290401	chr1	157069600	157061835	-	ETV3L	0.53	9.86121e-31	1.89407e-29
chr8	90620800	90630600	SSE46	5.046	0.000400727	0.0100954	144276	chr8	90769975	90803292	+	RIPK2	0.76	2.19361e-27	3.23833e-26
chr12	3277000	3281400	SSE47	5.045	0.000587946	0.0100954	292880	chr12	2986321	2966847	-	FOXM1	1.6	9.96228e-37	3.15215e-35
chr2	10713600	10721000	SSE48	5.042	0.00211476	0.0149375	128848	chr2	10588453	10580508	-	ODC1	1.37	1.399e-46	9.9238e-45
chr1	243426800	243436400	SSE49	5.021	0.000456486	0.0100954	12893	chr1	243418708	243287730	-	CEP170	0.52	2.28918e-13	1.13615e-12
chr19	54520800	54528000	SSE50	5.019	0.0169629	0.0483022	402206	chr19	54926605	54947899	+	TTYH1	2.98	5.84855e-69	2.34527e-66
chr1	214588200	214606000	SSE51	5.006	0.0106901	0.0341689	179433	chr1	214776532	214837914	+	CENPF	1.05	3.21011e-19	2.56572e-18
chr1	45017400	45027200	SSE52	4.993	0.0106901	0.0341689	183191	chr1	45205490	45233438	+	KIF2C	1.42	4.00281e-35	1.12039e-33
chr5	158762600	158766600	SSE53	4.99	0.00047997	0.0100954	127540	chr5	158637061	158584417	-	RNF145	0.86	5.57619e-20	4.7166e-19
chr2	204661400	204680800	SSE54	4.985	0.00047997	0.0100954	61412	chr2	204732511	204738683	+	CTLA4	0.64	6.23696e-12	2.70411e-11
chr15	36718600	36724600	SSE55	4.969	0.00047997	0.0100954	150213	chr15	36871812	37102449	+	C15orf41	0.66	5.93352e-28	9.19461e-27
chr1	167138000	167145600	SSE56	4.968	0.0014839	0.0124815	457675	chr1	167599474	167675486	+	RCSD1	0.54	1.21329e-08	3.8935e-08
chr1	18090000	18097600	SSE57	4.968	0.0060115	0.0240876	327551	chr1	17766250	17733251	-	RCC2	0.54	6.06906e-24	6.87722e-23
chr2	102417800	102425000	SSE58	4.965	0.0014839	0.0124815	186907	chr2	102608306	102644884	+	IL1R2	0.9	2.48617e-25	3.15981e-24
chr20	57113200	57133000	SSE59	4.958	0.0014839	0.0124815	33152	chr20	57089949	57034426	-	APCDD1L	0.9	9.45932e-18	6.71967e-17
chrX	109082600	109086600	SSE60	4.934	0.000310156	0.0100954	107980	chrX	108976621	108884564	-	ACSL4	0.56	2.20565e-09	7.58333e-09
chr13	114062000	114069800	SSE61	4.92	0.011825	0.0364979	173104	chr13	114239003	114295788	+	TFDP1	0.75	7.55108e-27	1.06665e-25
chr12	65819800	65830600	SSE62	4.912	0.00230456	0.0150012	309855	chr12	65515346	65444404	-	WIF1	0.91	2.0276e-09	6.99075e-09
chr2	191721400	191728400	SSE63	4.91	0.000690471	0.010255	20648	chr2	191745547	191830270	+	GLS	0.84	1.28012e-21	1.21747e-20
chr18	61105400	61115000	SSE64	4.904	0.0060115	0.0240876	33945	chr18	61144144	61172318	+	SERPINB5	2.24	1.7947e-29	3.14297e-28
chr3	52077600	52084200	SSE65	4.887	0.000630636	0.0100954	79419	chr3	52001482	51991470	-	PCBP4	0.52	1.59455e-16	1.02557e-15
chr2	37936400	37942600	SSE66	4.871	0.00371324	0.0183283	39823	chr2	37899678	37869025	-	CDC42EP3	0.52	1.59536e-07	4.59031e-07
chr8	41539000	41544200	SSE67	4.865	0.00326773	0.0166506	374611	chr8	41166990	41119476	-	SFRP1	3.28	9.50375e-42	4.63373e-40
chrX	9832000	9837200	SSE68	4.834	0.0032161	0.0166506	290386	chrX	10124985	10205699	+	CLCN4	1.22	3.64464e-58	6.45168e-56
chr10	4848800	4858800	SSE69	4.83	0.000456486	0.0100954	14570	chr10	4868369	4890251	+	AKR1E2	1.39	5.56267e-48	4.42513e-46
chr4	26221600	26225600	SSE70	4.785	0.0106901	0.0341689	358991	chr4	25864610	25749049	-	SEL1L3	1.29	1.03919e-28	1.71589e-27
chr9	130598200	130602000	SSE71	4.773	0.0044454	0.020352	311633	chr9	130911732	130915734	+	LCN2	2.28	6.57517e-22	6.39265e-21
chr4	146723600	146736400	SSE72	4.765	0.000542915	0.0100954	366836	chr4	147096835	147111213	+	LSM6	0.54	1.32175e-32	2.98175e-31
chr2	53628200	53637000	SSE73	4.765	0.000665347	0.010255	362330	chr2	53994929	54002287	+	CHAC2	0.78	5.33952e-27	7.64139e-26
chr1	159057400	159063600	SSE74	4.73	0.0014839	0.0124815	13854	chr1	159046647	159032275	-	AIM2	0.99	2.82556e-20	2.4372e-19
chr2	169866400	169873200	SSE75	4.688	0.0060115	0.0240876	122857	chr2	169746944	169727401	-	SPC25	0.65	4.9897e-13	2.40536e-12
chrX	100310000	100313600	SSE76	4.685	0.0014839	0.0124815	41379	chrX	100353178	100417978	+	CENPI	0.68	1.10473e-14	6.13015e-14
chr8	133957000	133962800	SSE77	4.678	0.0113514	0.0351482	186987	chr8	133772914	133722192	-	TMEM71	1.03	3.39855e-28	5.38534e-27
chr2	173123600	173129400	SSE78	4.672	0.00862059	0.0292436	165583	chr2	173292082	173371181	+	ITGA6	0.79	3.30391e-11	1.34854e-10
chr10	14821800	14825800	SSE79	4.664	0.00326773	0.0166506	56360	chr10	14880159	14913740	+	HSPA14	0.53	4.29813e-18	3.14892e-17
chr7	101591800	101599600	SSE80	4.65	0.00433947	0.020352	332706	chr7	101928405	101962178	+	SH2B2	0.68	1.23542e-21	1.1761e-20
chr2	3465600	3477000	SSE81	4.644	0.0106901	0.0341689	151554	chr2	3622853	3628509	+	RPS7	0.67	1.37523e-32	3.09176e-31
chr5	150469800	150478600	SSE82	4.619	0.000616176	0.0100954	189656	chr5	150284545	150273954	-	ZNF300	0.58	1.86172e-11	7.76006e-11
chr1	51729000	51736000	SSE83	4.614	0.000542915	0.0100954	306565	chr1	51425936	50906935	-	FAF1	0.54	4.78673e-30	8.71681e-29
chr2	127900200	127914400	SSE84	4.597	0.000456486	0.0100954	42398	chr2	127864903	127805599	-	BIN1	0.59	5.15586e-10	1.87676e-09
chr19	16446000	16453600	SSE85	4.579	0.00588697	0.0240876	322139	chr19	16771938	16799816	+	TMEM38A	0.92	3.57264e-22	3.54539e-21
chr4	150701400	150705800	SSE86	4.576	0.000665347	0.010255	295827	chr4	150999426	151178608	+	DCLK2	0.54	1.8978e-12	8.66601e-12
chr6	35391200	35397200	SSE87	4.564	0.0014839	0.0124815	25939	chr6	35420138	35434881	+	FANCE	0.86	5.79449e-36	1.72509e-34
chr19	50115400	50119000	SSE88	4.528	0.00314688	0.0166506	51200	chr19	50168399	50177173	+	BCL2L12	0.52	3.97241e-13	1.93107e-12
chr6	153408600	153416000	SSE89	4.524	0.0014839	0.0124815	107561	chr6	153304740	153291658	-	FBXO5	0.69	5.18153e-16	3.1896e-15
chr2	151350600	151354600	SSE90	4.518	0.00326773	0.0166506	8392	chr2	151344209	151324707	-	RND3	0.7	2.96504e-10	1.10278e-09
chrX	46446200	46450400	SSE91	4.512	0.00448801	0.020352	489476	chrX	46937775	46952712	+	RGN	0.58	1.13425e-08	3.653e-08
chr3	120213400	120218600	SSE92	4.512	0.00228968	0.0150012	252676	chr3	119963325	119884328	-	GPR156	0.6	7.02199e-36	2.08422e-34
chr13	95905600	95909800	SSE93	4.489	0.00168501	0.0127995	178154	chr13	96085853	96232010	+	CLDN10	0.97	4.63723e-27	6.68503e-26
chr7	111838200	111842200	SSE94	4.435	0.0060115	0.0240876	223000	chr7	112063199	112117258	+	IFRD1	1.24	3.62381e-57	6.08584e-55
chr10	62420600	62426200	SSE95	4.434	0.00284781	0.0166506	114690	chr10	62538089	62554610	+	CDK1	0.8	2.19695e-13	1.09203e-12
chr4	104414000	104421800	SSE96	4.429	0.0106901	0.0341689	298335	chr4	104119566	104026963	-	CENPE	0.8	1.04681e-12	4.89382e-12
chr10	11834400	11841200	SSE97	4.428	0.00326773	0.0166506	184122	chr10	11653679	11502509	-	USP6NL	0.74	5.5556e-25	6.8483e-24
chr9	133731800	133739600	SSE98	4.415	0.0044454	0.020352	236164	chr9	133971863	133998539	+	AIF1L	1.47	7.70894e-25	9.37333e-24
chr6	114316200	114322800	SSE99	4.396	0.000984295	0.0105	27142	chr6	114292359	114257320	-	HDAC2	0.71	7.02702e-24	7.91255e-23
chr3	99748400	99755200	SSE100	4.387	0.0110882	0.0345715	368238	chr3	100120037	100175170	+	LNP1	0.5	5.23038e-18	3.79652e-17
chr2	119424800	119430800	SSE101	4.385	0.000456486	0.0100954	271946	chr2	119699745	119752236	+	MARCO	1.79	8.9642e-33	2.05289e-31
chr21	37801000	37808200	SSE102	4.368	0.000587946	0.0100954	267392	chr21	38071991	38122510	+	SIM2	0.82	4.89896e-10	1.78689e-09
chr2	232022400	232028600	SSE103	4.354	0.0106901	0.0341689	199810	chr2	231825691	231772033	-	GPR55	0.56	8.62494e-29	1.43377e-27
chr18	61544600	61551000	SSE104	4.341	0.0060115	0.0240876	7140	chr18	61554939	61584755	+	SERPINB2	0.86	6.7494e-14	3.50103e-13
chr2	85165400	85175200	SSE105	4.337	0.00047997	0.0100954	27932	chr2	85198231	85286595	+	KCMF1	0.5	2.19899e-31	4.47288e-30
chr5	138234000	138241200	SSE106	4.334	0.0169629	0.0483022	371842	chr5	138609441	138618873	+	SNHG4	0.53	2.0333e-13	1.01402e-12
chr12	121627200	121632000	SSE107	4.324	0.00083876	0.010255	434856	chr12	122064455	122079946	+	ORAI1	0.51	2.93028e-16	1.84365e-15
chr16	57032800	57037200	SSE108	4.319	0.000690471	0.010255	91456	chr16	57126455	57181878	+	CPNE2	0.66	4.50051e-24	5.1563e-23
chrX	19010800	19016800	SSE109	4.311	0.00211476	0.0149375	348212	chrX	19362011	19379825	+	PDHA1	0.52	1.2239e-26	1.70073e-25
chr19	17189800	17194200	SSE110	4.3	0.000616176	0.0100954	5658	chr19	17186343	17160571	-	HAUS8	0.6	2.56414e-24	2.9954e-23
chr17	42981800	42989200	SSE111	4.291	0.00588697	0.0240876	77322	chr17	42908179	42875816	-	GJC1	0.55	5.31021e-13	2.55361e-12
chrX	71486800	71491000	SSE112	4.289	0.00433947	0.020352	30043	chrX	71458858	71424507	-	ERCC6L	0.59	9.15875e-14	4.68143e-13
chr12	1635400	1644800	SSE113	4.275	0.00823596	0.0287256	43724	chr12	1683823	1756378	+	WNT5B	0.65	9.71797e-10	3.44175e-09
chr3	64899400	64903200	SSE114	4.274	0.0113514	0.0351482	227936	chr3	64673365	64501331	-	ADAMTS9	0.55	4.65568e-10	1.70226e-09
chr2	231529000	231536400	SSE115	4.258	0.0139024	0.0418014	196922	chr2	231729621	231743963	+	ITM2C	1.18	2.79582e-26	3.78601e-25
chr7	79607800	79615600	SSE116	4.224	0.00830476	0.0287256	152441	chr7	79764140	79848725	+	GNAI1	0.62	1.7892e-11	7.46889e-11
chr21	35340400	35351400	SSE117	4.162	0.00214826	0.0149375	61198	chr21	35284703	34947783	-	DONSON	0.78	2.51541e-23	2.71866e-22
chr3	52120600	52135800	SSE118	4.15	0.00326773	0.0166506	37740	chr3	52090461	52082937	-	DUSP7	0.58	2.92796e-23	3.15587e-22
chr4	15690600	15699400	SSE119	4.149	0.000542915	0.0100954	84932	chr4	15779931	15850706	+	CD38	1.05	7.75025e-16	4.6929e-15
chr5	17153600	17159600	SSE120	4.142	0.0113514	0.0351482	220216	chr5	16936385	16662016	-	MYO10	1.1	5.49335e-30	9.95745e-29
chr4	4660000	4676000	SSE121	4.133	0.00230456	0.0150012	376105	chr4	4291896	4269429	-	LYAR	0.76	2.6368e-48	2.12338e-46
chr5	139597200	139603600	SSE122	4.121	0.00862059	0.0292436	177517	chr5	139422884	139226364	-	NRG2	0.56	5.11699e-22	5.00601e-21
chr12	22677200	22683000	SSE123	4.121	0.0113514	0.0351482	192453	chr12	22487648	22346325	-	ST8SIA1	1.03	3.32485e-55	4.63333e-53
chr4	177921200	177935800	SSE124	4.109	0.000984295	0.0105	302492	chr4	178230991	178284092	+	NEIL3	0.67	1.5398e-16	9.92634e-16
chr10	72408200	72416400	SSE125	4.092	0.000310156	0.0100954	49770	chr10	72362531	72357104	-	PRF1	0.73	2.90973e-11	1.1936e-10
chr2	110910000	110917000	SSE126	4.051	0.0044454	0.020352	39358	chr2	110874143	110841447	-	MALL	1.23	2.95997e-27	4.31457e-26
chr1	65398200	65402000	SSE127	4.023	0.00428753	0.020352	320049	chr1	65720148	65881552	+	DNAJC6	0.58	6.94838e-10	2.49824e-09
chr9	132669000	132674200	SSE128	4.021	0.00608624	0.0240876	263258	chr9	132934857	132999583	+	NCS1	0.92	5.40294e-29	9.15193e-28
chr11	103391000	103404800	SSE129	4.013	0.000665347	0.010255	434957	chr11	102962944	102921413	-	DCUN1D5	0.53	1.26694e-15	7.52543e-15
chr2	45355000	45360200	SSE130	4.012	0.0106901	0.0341689	121059	chr2	45236542	45232324	-	SIX2	0.52	0.000302825	0.000603408
chr1	235865800	235874600	SSE131	4.006	0.00119327	0.0113144	56147	chr1	235814054	235710985	-	GNG4	0.95	1.28844e-11	5.43975e-11
chr11	129116000	129121800	SSE132	3.996	0.012978	0.0395434	126982	chr11	129245881	129322174	+	BARX2	0.92	1.31729e-08	4.21349e-08
chr7	20335600	20343000	SSE133	3.996	0.00608624	0.0240876	31026	chr7	20370325	20455382	+	ITGB8	1.27	5.03948e-23	5.33751e-22
chr20	11828400	11835200	SSE134	3.989	0.0060115	0.0240876	39678	chr20	11871477	11907243	+	BTBD3	0.72	4.14776e-23	4.41731e-22
chr2	119617400	119622800	SSE135	3.977	0.0143461	0.0424342	14342	chr2	119605759	119599747	-	EN1	2.8	7.07795e-82	5.34902e-79
chr3	142568200	142574600	SSE136	3.973	0.000665347	0.010255	267219	chr3	142838618	142842856	+	CHST2	1.16	1.25826e-38	4.55314e-37
chr19	41089400	41093400	SSE137	3.946	0.0032161	0.0166506	165360	chr19	41256759	41271297	+	SNRPA	0.52	3.43648e-29	5.89724e-28
chr12	49894800	49905400	SSE138	3.931	0.0060115	0.0240876	169130	chr12	49730971	49726200	-	C1QL4	1.01	4.58021e-47	3.37066e-45
chr2	181382200	181391200	SSE139	3.92	0.000776015	0.010255	458413	chr2	181845112	181928150	+	UBE2E3	1.25	1.76681e-34	4.71046e-33
chr3	111384200	111389600	SSE140	3.911	0.0106901	0.0341689	72719	chr3	111314182	111311747	-	ZBED2	0.5	6.90278e-11	2.73453e-10
chr3	121195600	121203400	SSE141	3.91	0.0014839	0.0124815	413672	chr3	121613171	121663034	+	SLC15A2	0.71	5.92598e-13	2.83584e-12
chr2	36780600	36800600	SSE142	3.909	0.000542915	0.0100954	133234	chr2	36923833	37041937	+	VIT	0.53	8.23265e-07	2.20116e-06
chr12	110381200	110392200	SSE143	3.907	0.0032161	0.0166506	115489	chr12	110271212	110220892	-	TRPV4	0.91	1.51308e-21	1.42936e-20
chr2	47580200	47584800	SSE144	3.905	0.0169889	0.0483022	13788	chr2	47596287	47614167	+	EPCAM	0.53	4.72988e-08	1.43688e-07
chr7	142490800	142497800	SSE145	3.904	0.00830476	0.0287256	58493	chr7	142552792	142568847	+	EPHB6	1.12	4.29754e-25	5.36824e-24
chr8	81959600	81966600	SSE146	3.904	0.000776015	0.010255	229619	chr8	82192718	82197012	+	FABP5	1.58	2.22485e-32	4.91744e-31
chr1	201661200	201668200	SSE147	3.902	0.00610761	0.0240876	296032	chr1	201368669	201349966	-	LAD1	1.48	1.20508e-21	1.14833e-20
chr8	25114200	25122000	SSE148	3.898	0.000542915	0.0100954	198414	chr8	25316513	25365425	+	CDCA2	1.52	1.12313e-50	1.07535e-48
chr8	98991800	98998400	SSE149	3.895	0.00083721	0.010255	134422	chr8	99129521	99172069	+	POP1	0.72	4.27141e-24	4.90239e-23
chr18	2508400	2519400	SSE150	3.854	0.000542915	0.0100954	57611	chr18	2571510	2616634	+	NDC80	1.36	2.80851e-36	8.569e-35
chr2	109252400	109259400	SSE151	3.839	0.000587946	0.0100954	147320	chr2	109403219	109492847	+	CCDC138	0.51	2.16772e-13	1.07832e-12
chr10	17247200	17263200	SSE152	3.834	0.00119327	0.0113144	11131	chr10	17244070	17184982	-	TRDMT1	0.54	2.85985e-18	2.12934e-17
chr4	48698800	48706200	SSE153	3.819	0.000894387	0.0105	285766	chr4	48988265	49064095	+	CWH43	0.62	1.49863e-14	8.22069e-14
chr6	128915200	128929800	SSE154	3.808	0.00296344	0.0166506	80631	chr6	128841870	128289924	-	PTPRK	0.53	1.71545e-06	4.42581e-06
chr12	54803000	54809200	SSE155	3.8	0.000542915	0.0100954	47831	chr12	54758270	54756229	-	GPR84	0.65	6.73269e-15	3.78622e-14
chr10	12741000	12755600	SSE156	3.785	0.000836896	0.010255	393783	chr10	13142082	13180276	+	OPTN	0.53	7.39657e-12	3.19267e-11
chr10	103638200	103643600	SSE157	3.777	0.00862059	0.0292436	97731	chr10	103543170	103541082	-	NPM3	0.87	2.54027e-24	2.97283e-23
chrX	102647800	102661200	SSE158	3.77	0.0029835	0.0166506	88527	chrX	102565974	102564274	-	BEX2	0.58	8.29916e-05	0.000176751
chr19	11277000	11284200	SSE159	3.748	0.000616176	0.0100954	14117	chr19	11266484	11257831	-	SPC24	0.84	4.58481e-16	2.83471e-15
chr1	9031000	9037400	SSE160	3.742	0.0060115	0.0240876	95050	chr1	8939151	8921059	-	ENO1	0.93	1.38359e-35	4.02164e-34
chr2	102130400	102139200	SSE161	3.726	0.000587946	0.0100954	179366	chr2	102314165	102511152	+	MAP4K4	0.65	8.38095e-18	5.99044e-17
chr16	57224400	57231600	SSE162	3.709	0.000630636	0.0100954	178415	chr16	57406414	57418956	+	CX3CL1	1.13	1.70751e-16	1.09393e-15
chr2	161135200	161140800	SSE163	3.694	0.00830476	0.0287256	376734	chr2	160761267	160659868	-	LY75	0.75	9.30967e-11	3.63959e-10
chr8	23031400	23036600	SSE164	3.649	0.000630636	0.0100954	12458	chr8	23021543	22993101	-	TNFRSF10D	0.57	7.15598e-14	3.69534e-13
chr2	48474200	48479000	SSE165	3.637	0.00549219	0.023863	65196	chr2	48541795	48606434	+	FOXN2	0.54	8.68731e-15	4.84934e-14
chr6	24741000	24745000	SSE166	3.637	0.0016515	0.0127015	32160	chr6	24775159	24786325	+	GMNN	0.74	7.21193e-19	5.61885e-18
chr6	71957600	71961400	SSE167	3.627	0.00214826	0.0149375	38978	chr6	71998477	72012230	+	OGFRL1	1.01	1.20179e-22	1.24218e-21
chr22	37846800	37853600	SSE168	3.625	0.000587946	0.0100954	106272	chr22	37956471	37965410	+	CDC42EP1	0.95	1.56771e-26	2.16624e-25
chr6	47093200	47107600	SSE169	3.6	0.00549219	0.023863	396971	chr6	46703430	46672053	-	PLA2G7	0.95	3.37591e-14	1.79231e-13
chr5	131420800	131427400	SSE170	3.581	0.000984295	0.0105	76231	chr5	131347870	131142684	-	ACSL6	0.62	1.73204e-16	1.10712e-15
chr4	25173400	25177000	SSE171	3.574	0.000587946	0.0100954	482236	chr4	25657435	25680368	+	SLC34A2	2.3	5.29207e-28	8.2527e-27
chr9	117037600	117053400	SSE172	3.568	0.00314688	0.0166506	39804	chr9	117085303	117095536	+	ORM1	0.63	0.0035881	0.00619258
chr12	57539600	57548000	SSE173	3.563	0.00505998	0.0226655	66779	chr12	57610578	57620232	+	NXPH4	0.94	8.19527e-11	3.22251e-10
chr2	131579400	131590400	SSE174	3.541	0.011825	0.0364979	87887	chr2	131672786	131804836	+	ARHGEF4	1.12	1.26571e-35	3.70089e-34
chr3	150012800	150019800	SSE175	3.538	0.00284781	0.0166506	327560	chr3	149688741	149682691	-	PFN2	0.87	6.10066e-15	3.4436e-14
chr10	17006800	17013400	SSE176	3.522	0.00270064	0.0164797	150648	chr10	16859453	16632617	-	RSU1	0.86	9.31285e-35	2.55927e-33
chr1	21476000	21480000	SSE177	3.522	0.000836896	0.010255	357859	chr1	21835858	21904905	+	ALPL	1.03	9.30387e-17	6.09982e-16
chr6	160120000	160124800	SSE178	3.515	0.00228968	0.0150012	8048	chr6	160114353	160100149	-	SOD2	1.02	1.30756e-28	2.14281e-27
chr19	39561200	39571200	SSE179	3.479	0.00118081	0.0113144	43003	chr19	39523198	39514663	-	FBXO27	0.55	2.92516e-07	8.17239e-07
chr19	2615800	2622000	SSE180	3.461	0.00798512	0.0287256	161935	chr19	2456966	2428163	-	LMNB2	0.92	1.49466e-39	5.89731e-38
chr17	64266000	64275600	SSE181	3.423	0.00214826	0.0149375	28127	chr17	64298926	64806862	+	PRKCA	0.69	4.40797e-20	3.74621e-19
chr7	83800	102800	SSE182	3.404	0.00610761	0.0240876	99670	chr7	192969	300740	+	FAM20C	0.58	2.55435e-09	8.74092e-09
chr3	156844800	156851200	SSE183	3.394	0.000575895	0.0100954	306581	chr3	157154580	157161417	+	PTX3	1.97	2.15183e-46	1.49404e-44
chr18	59947400	59951400	SSE184	3.391	0.00083721	0.010255	43121	chr18	59992520	60054943	+	TNFRSF11A	0.63	6.32809e-14	3.2877e-13
chr7	116208200	116224400	SSE185	3.361	0.000581935	0.0100954	96160	chr7	116312459	116438440	+	MET	1.23	9.20095e-20	7.67358e-19
chr4	74583200	74602400	SSE186	3.338	0.00139048	0.0124815	109474	chr4	74702273	74704477	+	CXCL6	0.51	2.20891e-13	1.09742e-12
chr1	17451400	17462400	SSE187	3.323	8.22707e-05	0.0100954	10953	chr1	17445948	17393256	-	PADI2	2.43	1.28313e-44	7.68665e-43
chr8	48569800	48576000	SSE188	3.314	0.00737926	0.0283845	299864	chr8	48872763	48890719	+	MCM4	0.79	8.36542e-14	4.29394e-13
chr9	15996800	16003600	SSE189	3.311	0.00416691	0.0201855	489198	chr9	15511003	15464065	-	PSIP1	0.69	2.45957e-15	1.42856e-14
chr7	2662800	2666800	SSE190	3.303	0.00194659	0.0141068	6804	chr7	2671603	2704436	+	TTYH3	0.66	7.90651e-17	5.20976e-16
chr13	97946600	97955800	SSE191	3.279	0.0169629	0.0483022	135276	chr13	98086475	98120252	+	RAP2A	0.68	1.51974e-19	1.2463e-18
chr5	159589200	159597400	SSE192	3.276	0.000164541	0.0100954	255566	chr5	159848865	159855746	+	PTTG1	1.13	1.43727e-25	1.85918e-24
chr10	6789400	6794000	SSE193	3.271	0.00448801	0.020352	169447	chr10	6622254	6469105	-	PRKCQ	0.65	2.46121e-17	1.68386e-16
chr14	100217400	100226000	SSE194	3.255	0.00139048	0.0124815	483879	chr14	99737822	99635625	-	BCL11B	0.57	2.75845e-12	1.23859e-11
chr13	26473800	26481400	SSE195	3.245	0.000616176	0.0100954	351157	chr13	26828756	26978569	+	CDK8	0.5	2.36715e-10	8.88143e-10
chr11	34618200	34628800	SSE196	3.244	0.000894387	0.0105	88154	chr11	34535347	34500342	-	ELF5	3.23	1.22906e-51	1.26438e-49
chr20	18521200	18525600	SSE197	3.239	0.0014839	0.0124815	45157	chr20	18568556	18744560	+	DTD1	0.64	1.90403e-20	1.66055e-19
chr2	122116600	122124800	SSE198	3.238	0.00588697	0.0240876	77923	chr2	122042778	121974164	-	TFCP2L1	1.47	1.6356e-23	1.79944e-22
chr11	122508200	122518800	SSE199	3.231	0.00109935	0.0108487	12899	chr11	122526398	122685187	+	UBASH3B	1.14	1.41337e-51	1.43151e-49
chr2	28801800	28811600	SSE200	3.226	0.0016515	0.0127015	167913	chr2	28974612	29025806	+	PPP1CB	0.54	4.92824e-19	3.88896e-18
chr12	76846800	76852200	SSE201	3.226	0.0143461	0.0424342	423945	chr12	76425556	76419227	-	PHLDA1	0.7	5.52425e-10	2.0064e-09
chrX	151067000	151073200	SSE202	3.225	0.00270064	0.0164797	10897	chrX	151080996	151093642	+	MAGEA4	1.23	5.38453e-19	4.23202e-18
chr4	11503000	11510000	SSE203	3.215	0.00588697	0.0240876	75964	chr4	11430537	11399988	-	HS3ST1	0.59	9.8007e-16	5.87833e-15
chr6	33635200	33646200	SSE204	3.203	0.00433947	0.020352	92631	chr6	33548070	33540323	-	BAK1	0.6	6.59695e-25	8.08631e-24
chr3	32007600	32017400	SSE205	3.185	0.0110052	0.0345715	420664	chr3	32433163	32496333	+	CMTM7	1.49	4.99649e-41	2.29383e-39
chr6	80872800	80876800	SSE206	3.181	0.00270064	0.0164797	217486	chr6	80657315	80624529	-	ELOVL4	0.8	4.1039e-22	4.03591e-21
chr1	8719000	8726600	SSE207	3.171	0.000894387	0.0105	283094	chr1	9005893	9035148	+	CA6	1.23	8.5841e-36	2.53257e-34
chr2	197262000	197269600	SSE208	3.168	0.00825392	0.0287256	238557	chr2	197504356	197597530	+	CCDC150	0.74	2.73197e-34	7.20542e-33
chr3	137795400	137803200	SSE209	3.165	0.00737926	0.0283845	267191	chr3	138066490	138124377	+	MRAS	1.27	9.58285e-41	4.21238e-39
chr1	87689200	87693000	SSE210	3.158	0.0017185	0.0128593	103052	chr1	87794151	87814607	+	LMO4	1.44	3.42054e-37	1.12769e-35
chr11	88266400	88273800	SSE211	3.144	0.000581935	0.0100954	199160	chr11	88070941	88026760	-	CTSC	0.96	3.63458e-20	3.1118e-19
chr6	138774800	138779600	SSE212	3.143	0.0145728	0.0426857	348541	chr6	138428660	138409642	-	PERP	0.78	3.50144e-12	1.55938e-11
chr1	163129800	163145400	SSE213	3.143	0.00448801	0.020352	154124	chr1	163291723	163325553	+	NUF2	1.23	6.73634e-26	8.89531e-25
chr4	41204800	41208400	SSE214	3.138	0.00798512	0.0287256	52299	chr4	41258898	41270446	+	UCHL1	1.98	3.71109e-40	1.5449e-38
chr12	12970600	12977200	SSE215	3.132	0.00933135	0.0314893	124780	chr12	12849121	12813995	-	GPR19	0.8	2.26731e-24	2.66131e-23
chr9	98614200	98620800	SSE216	3.13	0.00608624	0.0240876	338254	chr9	98279247	98205264	-	PTCH1	0.63	1.26719e-16	8.22836e-16
chr3	127515600	127525200	SSE217	3.118	0.00798512	0.0287256	113919	chr3	127634318	127706514	+	KBTBD12	0.78	1.52787e-46	1.0799e-44
chr3	126642200	126646800	SSE218	3.109	0.00139048	0.0124815	62938	chr3	126707437	126756235	+	PLXNA1	0.57	1.68884e-17	1.17299e-16
chr4	75093800	75099000	SSE219	3.09	0.0105489	0.0341689	131404	chr4	74964997	74962754	-	CXCL2	0.6	7.76283e-07	2.07951e-06
chr14	92936200	92942800	SSE220	3.087	0.00608624	0.0240876	40626	chr14	92980125	93155334	+	RIN3	0.66	7.6635e-23	8.00532e-22
chr6	126260800	126274800	SSE221	3.073	0.00139048	0.0124815	39777	chr6	126307576	126360420	+	TRMT11	0.52	3.43019e-18	2.53764e-17
chr8	23264400	23270200	SSE222	3.066	0.00118081	0.0113144	119064	chr8	23386363	23430063	+	SLC25A37	1.1	4.01431e-33	9.53775e-32
chr8	124597600	124604800	SSE223	3.06	0.00791548	0.0287256	47708	chr8	124553493	124510127	-	FBXO32	0.75	1.94821e-11	8.09994e-11
chr9	33315400	33324200	SSE224	3.054	0.000836896	0.010255	430665	chr9	33750464	33799229	+	PRSS3	0.97	4.51508e-25	5.62924e-24
chr4	73835200	73844400	SSE225	3.049	0.00549219	0.023863	405285	chr4	73434516	73146686	-	ADAMTS3	0.52	8.91635e-22	8.58389e-21
chr2	174010200	174027600	SSE226	3.039	0.000984295	0.0105	200662	chr2	174219561	174233718	+	CDCA7	2.27	2.43954e-63	6.65757e-61
chr21	46780200	46789000	SSE227	3.021	0.00125746	0.0116381	279084	chr21	47063683	47362368	+	PCBP3	0.64	2.36133e-14	1.26943e-13
chr8	130894200	130903800	SSE228	3.01	0.00737926	0.0283845	99867	chr8	130799134	130760442	-	GSDMC	1.21	5.89921e-30	1.06636e-28
chr17	41652200	41659000	SSE229	2.963	0.000616176	0.0100954	31801	chr17	41623800	41605211	-	ETV4	1.12	5.60455e-14	2.92416e-13
chr3	171589400	171597200	SSE230	2.958	0.0023574	0.01502	64797	chr3	171528504	171318195	-	PLD1	0.62	1.00214e-13	5.10794e-13
chr10	13904600	13911400	SSE231	2.95	0.00788721	0.0287256	363025	chr10	13544976	13480484	-	BEND7	0.8	7.25719e-11	2.86972e-10
chr4	1315200	1333000	SSE232	2.91	0.00443248	0.020352	399118	chr4	1723217	1746905	+	TACC3	0.84	5.06776e-21	4.62501e-20
chr5	151071800	151082800	SSE233	2.904	0.00428753	0.020352	128796	chr5	150948505	150883653	-	FAT2	0.76	2.05732e-10	7.77841e-10
chr7	2153000	2157600	SSE234	2.895	0.00314688	0.0166506	126558	chr7	2281857	2290780	+	NUDT1	0.51	7.98411e-14	4.10465e-13
chr2	70820000	70824800	SSE235	2.895	0.00549219	0.023863	41254	chr2	70781147	70674412	-	TGFA	1.35	3.81857e-38	1.34948e-36
chr7	139356000	139370800	SSE236	2.894	0.00606778	0.0240876	194944	chr7	139168457	139138088	-	KLRG2	0.98	4.75104e-15	2.70041e-14
chr2	101367200	101370800	SSE237	2.863	0.00433947	0.020352	67614	chr2	101436613	101613287	+	NPAS2	0.53	4.05509e-06	1.00174e-05
chr3	52701200	52708000	SSE238	2.854	0.0016515	0.0127015	135508	chr3	52569093	52558385	-	NT5DC2	1.23	1.38461e-42	7.19741e-41
chr15	89441800	89445400	SSE239	2.853	0.00737926	0.0283845	4831	chr15	89438770	89420519	-	HAPLN3	2.21	3.8305e-65	1.17602e-62
chr1	32417200	32424200	SSE240	2.83	0.000575895	0.0100954	117804	chr1	32538503	32568467	+	TMEM39B	0.63	1.02299e-37	3.48368e-36
chr6	10449400	10454400	SSE241	2.817	0.00123156	0.0115005	40557	chr6	10492456	10629601	+	GCNT2	1.36	8.52037e-28	1.30285e-26
chr2	119987200	119993600	SSE242	2.803	0.00798512	0.0287256	73930	chr2	119916471	119913819	-	C1QL2	0.76	2.65576e-33	6.41069e-32
chr11	95876600	95898200	SSE243	2.799	0.00228968	0.0150012	230030	chr11	95657371	95566044	-	MTMR2	0.74	8.40713e-25	1.0197e-23
chr11	61791400	61795000	SSE244	2.792	0.00242177	0.0151601	98246	chr11	61891445	61920635	+	INCENP	0.68	6.16258e-17	4.10331e-16
chr6	1476600	1488400	SSE245	2.76	0.00428753	0.020352	128182	chr6	1610681	1614129	+	FOXC1	2.87	2.3316e-90	3.52412e-87
chr1	183124800	183138000	SSE246	2.758	0.000329083	0.0100954	23775	chr1	183155174	183214262	+	LAMC2	1.15	1.80214e-11	7.51808e-11
chr20	1783000	1816000	SSE247	2.749	0.00683388	0.0265884	75314	chr20	1874813	1920540	+	SIRPA	0.88	3.21504e-22	3.20022e-21
chr12	6393400	6397800	SSE248	2.736	0.000894387	0.0105	24003	chr12	6419602	6437672	+	PLEKHG6	0.57	4.67732e-08	1.42201e-07
chr2	37613800	37619200	SSE249	2.718	0.00810146	0.0287256	72279	chr2	37544222	37477646	-	PRKD3	0.87	2.06331e-21	1.94074e-20
chr12	109224400	109238000	SSE250	2.715	0.00296344	0.0166506	105875	chr12	109125326	109038885	-	CORO1C	0.51	3.74466e-14	1.98059e-13
chr6	105655000	105660800	SSE251	2.714	0.00296344	0.0166506	30043	chr6	105627858	105605775	-	POPDC3	0.89	1.62504e-28	2.64325e-27
chr3	149286800	149308000	SSE252	2.704	0.00109935	0.0108487	201833	chr3	149095568	149086805	-	TM4SF1	1.49	1.78215e-24	2.11075e-23
chr4	84276000	84283200	SSE253	2.703	0.00123156	0.0115005	23295	chr4	84256306	84213614	-	HPSE	0.52	2.00166e-09	6.90739e-09
chr17	15309400	15316600	SSE254	2.691	0.0110882	0.0345715	289892	chr17	15602891	15624100	+	ZNF286A	0.62	3.78102e-19	3.00539e-18
chr6	134607400	134612400	SSE255	2.671	0.00982866	0.0326394	236112	chr6	134373789	134308719	-	SLC2A12	0.69	1.42194e-22	1.46281e-21
chr7	36154800	36160600	SSE256	2.664	0.0016515	0.0127015	271733	chr7	36429432	36493400	+	ANLN	1.27	8.19327e-26	1.07613e-24
chr3	122796400	122800400	SSE257	2.644	0.0105489	0.0341689	50949	chr3	122747452	122628040	-	SEMA5B	0.57	3.27663e-16	2.05171e-15
chr5	179754400	179763000	SSE258	2.629	0.00405208	0.0196925	122571	chr5	179636130	179527795	-	RASGEF1C	1.05	6.94286e-61	1.46688e-58
chr1	68026600	68043600	SSE259	2.615	0.000874936	0.0104338	138978	chr1	67896123	67873493	-	SERBP1	0.53	2.31657e-23	2.51483e-22
chr3	157501600	157508200	SSE260	2.599	0.00579122	0.0240876	283486	chr3	157221415	156977532	-	VEPH1	0.73	2.53793e-13	1.25265e-12
chr6	105875400	105882800	SSE261	2.588	0.00194659	0.0141068	28102	chr6	105850999	105725442	-	PREP	0.53	1.85713e-15	1.08862e-14
chr4	79450000	79457800	SSE262	2.58	0.00683388	0.0265884	18843	chr4	79472742	79531605	+	ANXA3	1.09	8.09758e-12	3.48618e-11
chr16	70460200	70465600	SSE263	2.577	0.0111065	0.0345715	94792	chr16	70557691	70611571	+	SF3B3	0.51	1.93145e-14	1.04635e-13
chr1	20817800	20826400	SSE264	2.559	0.00789798	0.0287256	376042	chr1	20446059	20439143	-	PLA2G2D	0.57	4.06641e-05	8.97057e-05
chr17	69913600	69921000	SSE265	2.559	0.00823596	0.0287256	199862	chr17	70117161	70122560	+	SOX9	1.06	3.91756e-17	2.64705e-16
chr2	164627600	164637600	SSE266	2.557	8.22707e-05	0.0100954	40088	chr2	164592513	164464118	-	FIGN	0.63	6.52277e-23	6.85012e-22
chr7	22608600	22630800	SSE267	2.509	0.0016515	0.0127015	147067	chr7	22766766	22771621	+	IL6	0.62	6.14359e-06	1.48811e-05
chr2	74086400	74092000	SSE268	2.509	0.0143461	0.0424342	30894	chr2	74120093	74146780	+	ACTG2	1.06	5.64232e-07	1.52982e-06
chr8	54856000	54859600	SSE269	2.478	0.000164541	0.0100954	189982	chr8	55047781	55061074	+	MRPL15	0.65	3.42196e-23	3.6682e-22
chr1	205259800	205274600	SSE270	2.429	0.00370218	0.0183283	206485	chr1	205473684	205501921	+	CDK18	0.67	4.42336e-11	1.78579e-10
chrX	13501800	13508800	SSE271	2.417	0.000987248	0.0105	82395	chrX	13587694	13651694	+	EGFL6	0.69	2.71827e-09	9.27923e-09
chr1	201227800	201247400	SSE272	2.401	0.00810146	0.0287256	14981	chr1	201252580	201302121	+	PKP1	1.97	6.41884e-29	1.08075e-27
chr7	103270200	103282400	SSE273	2.398	0.0110882	0.0345715	290981	chr7	102985320	102952921	-	DNAJC2	0.56	6.92196e-28	1.06507e-26
chr7	151318000	151324400	SSE274	2.379	0.00608624	0.0240876	104191	chr7	151217010	151163098	-	RHEB	0.51	6.38028e-26	8.4308e-25
chr18	19609800	19614800	SSE275	2.378	0.00597482	0.0240876	137105	chr18	19749404	19782491	+	GATA6	0.77	2.52733e-18	1.88963e-17
chr6	37091000	37112800	SSE276	2.355	0.00428753	0.020352	36023	chr6	37137922	37143204	+	PIM1	1.13	1.39672e-33	3.47394e-32
chr11	19677800	19706600	SSE277	2.329	0.00405208	0.0196925	428999	chr11	19263202	19245610	-	E2F8	0.77	7.25413e-15	4.06898e-14
chr9	37925200	37930800	SSE278	2.313	0.00597482	0.0240876	335365	chr9	37592636	37582643	-	TOMM5	0.51	4.66788e-25	5.79767e-24
chr11	102863200	102869400	SSE279	2.291	0.00405208	0.0196925	120537	chr11	102745764	102733464	-	MMP12	1.96	4.45337e-32	9.64765e-31
chr11	102038800	102044600	SSE280	2.263	0.00405208	0.0196925	146482	chr11	102188181	102210135	+	BIRC3	0.61	2.32236e-06	5.89713e-06
chr11	67325400	67333800	SSE281	2.26	0.0153523	0.0444127	21467	chr11	67351066	67354124	+	GSTP1	1.75	1.03158e-36	3.25352e-35
chr22	30011200	30024600	SSE282	2.248	0.000575895	0.0100954	68165	chr22	29949736	29904156	-	THOC5	0.63	6.13774e-33	1.42722e-31
chr21	45182200	45191400	SSE283	2.238	0.000987248	0.0105	22619	chr21	45209418	45223983	+	RRP1	0.74	1.09005e-31	2.27371e-30
chr1	16464200	16475000	SSE284	2.235	0.000987248	0.0105	69474	chr1	16400127	16384264	-	FAM131C	0.69	1.02567e-36	3.24009e-35
chr7	55051800	55057200	SSE285	2.183	0.0139348	0.0418014	32226	chr7	55086725	55275031	+	EGFR	1.48	1.76583e-26	2.42805e-25
chr5	156810200	156820400	SSE286	2.179	0.0102958	0.0340572	71728	chr5	156887027	156901730	+	NIPAL4	0.55	8.73159e-18	6.22748e-17
chr1	41333200	41349600	SSE287	2.152	0.000329083	0.0100954	13383	chr1	41328018	41326728	-	CITED4	0.65	0.000219744	0.000445679
chr22	19871400	19881400	SSE288	2.143	0.00443248	0.020352	33939	chr22	19842462	19775934	-	GNB1L	0.51	2.06317e-13	1.02846e-12
chr22	35751600	35756800	SSE289	2.096	0.0169889	0.0483022	41917	chr22	35796116	35820495	+	MCM5	0.83	5.50092e-33	1.28676e-31
chr14	105552800	105561200	SSE290	2.042	0.00370218	0.0183283	69576	chr14	105487425	105475910	-	CDCA4	0.63	1.16328e-23	1.29576e-22
chr2	19735200	19745600	SSE291	2.033	0.00443248	0.020352	182029	chr2	19558372	19551246	-	OSR1	1.35	4.34126e-18	3.17781e-17
chr1	39568000	39584400	SSE292	2.032	0.000329083	0.0100954	168745	chr1	39407456	39351479	-	RHBDL2	0.9	9.45356e-27	1.32114e-25
chr2	102677800	102684200	SSE293	2.012	0.00551213	0.023863	122434	chr2	102803433	102855811	+	IL1RL2	0.74	1.17958e-27	1.77879e-26
chr2	173298200	173316600	SSE294	2.01	0.000575895	0.0100954	112702	chr2	173420101	173489823	+	PDK1	0.85	1.97083e-25	2.52279e-24
chr17	73673800	73705200	SSE295	1.977	0.00551213	0.023863	28017	chr17	73717516	73753899	+	ITGB4	0.61	6.27435e-06	1.5181e-05
chr10	64138800	64149000	SSE296	1.969	0.012978	0.0395434	115435	chr10	64028466	63942794	-	RTKN2	0.57	7.81047e-14	4.01853e-13
chr2	220150000	220155600	SSE297	1.966	0.0176876	0.0499851	33471	chr2	220119330	220115001	-	TUBA4A	0.92	1.68818e-14	9.20908e-14
chr20	4108200	4119000	SSE298	1.964	0.00775502	0.0287256	15827	chr20	4129426	4168394	+	SMOX	1.09	4.43048e-31	8.74919e-30
chr12	125407400	125415600	SSE299	1.962	0.00789798	0.0287256	46494	chr12	125365007	125262174	-	SCARB1	0.65	3.88944e-14	2.05495e-13
chr1	109369600	109375600	SSE300	1.958	0.00551213	0.023863	47004	chr1	109419603	109476957	+	GPSM2	1.01	1.14045e-27	1.7264e-26
chr6	117873400	117880800	SSE301	1.939	0.00788721	0.0287256	119518	chr6	117996617	118031886	+	NUS1	0.53	2.24489e-18	1.68358e-17
chr9	96893400	96907800	SSE302	1.933	0.0152201	0.0441431	182993	chr9	96717608	96713909	-	BARX1	1.23	1.25778e-26	1.74658e-25
chr1	207563000	207567800	SSE303	1.93	0.00371324	0.0183283	62246	chr1	207627645	207663240	+	CR2	0.75	1.73143e-11	7.23849e-11
chr7	92671800	92678000	SSE304	1.899	0.00775502	0.0287256	208960	chr7	92465941	92234235	-	CDK6	1.24	2.39517e-33	5.81021e-32
chr16	23548200	23552200	SSE305	1.896	0.0107252	0.0341689	140002	chr16	23690201	23701688	+	PLK1	1.36	6.87038e-30	1.23284e-28
chr16	56880800	56886400	SSE306	1.892	0.00370218	0.0183283	139860	chr16	57023459	57117436	+	NLRC5	0.56	3.26822e-08	1.00701e-07
chr1	225884800	225891200	SSE307	1.888	0.0152201	0.0441431	271444	chr1	225616557	225589204	-	LBR	1.12	2.45952e-37	8.17718e-36
chr17	37286600	37296400	SSE308	1.883	0.00371324	0.0183283	491678	chr17	37783177	37792878	+	PPP1R1B	0.78	0.00572105	0.00957114
chr2	47095000	47106400	SSE309	1.874	0.00798512	0.0287256	42597	chr2	47143296	47303275	+	TTC7A	0.77	4.76401e-34	1.22684e-32
chr8	8930000	8947800	SSE310	1.855	0.00551213	0.023863	187770	chr8	8751131	8641999	-	MFHAS1	0.57	1.9683e-12	8.97335e-12
chr6	89743200	89747600	SSE311	1.852	0.0176876	0.0499851	45030	chr6	89790429	89794879	+	PNRC1	0.57	3.77392e-18	2.78042e-17
chr18	11942400	11958000	SSE312	1.784	0.00810146	0.0287256	31228	chr18	11981427	12030885	+	IMPA2	1.49	4.5295e-41	2.08921e-39
chr11	95916600	95925400	SSE313	1.722	0.0135524	0.0411642	202159	chr11	96123158	96126727	+	JRKL	0.89	6.51783e-27	9.24685e-26
chr8	101917400	101921800	SSE314	1.697	0.00156314	0.0126009	185286	chr8	101734315	101715144	-	PABPC1	0.61	1.36927e-14	7.52158e-14
chr7	93809000	93814800	SSE315	1.694	0.0139024	0.0418014	473738	chr7	94285637	94299006	+	PEG10	0.76	0.00278731	0.00489436
chr1	27436000	27442000	SSE316	1.673	0.00551213	0.023863	280149	chr1	27719148	27722317	+	GPR3	0.6	1.19092e-33	2.98094e-32
chr19	8417400	8422200	SSE317	1.661	0.0105811	0.0341689	9212	chr19	8429011	8439257	+	ANGPTL4	1.03	8.95827e-11	3.50919e-10
chr3	183000600	183010000	SSE318	1.661	0.00246812	0.0151908	124634	chr3	182880667	182840003	-	LAMP3	1.57	1.25411e-31	2.60211e-30
chr8	8141200	8157000	SSE319	1.642	0.0111065	0.0345715	410567	chr8	8559666	8561617	+	CLDN23	0.9	9.61488e-23	9.99592e-22
chr1	202552800	202565000	SSE320	1.639	0.00242177	0.0151601	247807	chr1	202311094	202300785	-	UBE2T	0.83	1.3135e-14	7.23345e-14
chr2	234881200	234886400	SSE321	1.638	0.00579122	0.0240876	120589	chr2	234763212	234745486	-	HJURP	1.27	8.05169e-36	2.38264e-34
chr2	43194400	43208600	SSE322	1.637	0.0152201	0.0441431	181750	chr2	43019751	42994229	-	HAAO	0.55	1.38206e-08	4.40703e-08
chr11	19936600	19945200	SSE323	1.564	0.0176876	0.0499851	444332	chr11	20385231	20405329	+	HTATIP2	0.57	4.23019e-10	1.55044e-09
chr5	149695600	149702600	SSE324	1.504	0.0105811	0.0341689	38103	chr5	149737202	149779871	+	TCOF1	0.51	1.7181e-22	1.75553e-21
chr1	8098600	8109400	SSE325	1.467	0.000575895	0.0100954	17608	chr1	8086393	8071779	-	ERRFI1	0.69	1.74524e-11	7.29467e-11
chr15	45453600	45460200	SSE326	1.455	0.00551213	0.023863	34826	chr15	45422075	45409564	-	DUOXA1	0.77	1.10683e-16	7.21807e-16
chr21	36166400	36192400	SSE327	1.454	0.0152201	0.0441431	192019	chr21	35987382	35888784	-	RCAN1	1.07	7.19448e-19	5.60747e-18
chr3	152767400	152780200	SSE328	1.433	0.0139024	0.0418014	106230	chr3	152880029	152886263	+	RAP2B	0.61	1.06127e-27	1.61399e-26
chr2	235578000	235605000	SSE329	1.39	0.00246812	0.0151908	185808	chr2	235405693	235401686	-	ARL4C	0.82	1.8e-16	1.14906e-15
chr1	16488000	16516200	SSE330	1.197	0.00551213	0.023863	19519	chr1	16482582	16450832	-	EPHA2	0.61	2.43416e-14	1.30644e-13
chr17	54774600	54779600	SSE331	1.099	0.0111065	0.0345715	278369	chr17	55055468	55084129	+	SCPEP1	0.63	4.10883e-11	1.66325e-10
