# Supplementary material for: Defining super-enhancer landscape in triple-negative breast cancer by multiomic profiling
Source: Nat Commun. 2021 Apr 14;12:2242. doi: 10.1038/s41467-021-22445-0 (PMC8046763; doi:10.1038/s41467-021-22445-0)
Supplement: Supplementary file 5 — Supplementary Data 3 [file 41467_2021_22445_MOESM5_ESM.xlsx]

## Sheet: e1
Supplementary Data 3. Predicted TFs that potentially bind to the five constituent enhancers of SSE245
motif ID	gene symbol	start site	stop site	strand	score	P	BH-adjusted P	matched sequence
MA1596.1	ZNF460	36	51	+	24.8202	3.55e-09	7.46e-06	gcctcagcctcccaaa
MA0039.4	KLF4	130	141	+	15.8636	2.06e-06	0.00426	ggccccaccctt
MA0599.1	KLF5	131	140	+	15.9592	2.49e-06	0.00511	gccccaccct
MA1587.1	ZNF135	37	50	+	14.9592	2.9e-06	0.00614	cctcagcctcccaa
MA1514.1	KLF17	739	753	+	15.398	2.92e-06	0.00612	TCCCACTCACCCATC
MA1522.1	MAZ	1026	1036	-	15.4898	5.31e-06	0.0114	TACCCCTCCCC
MA1653.1	ZNF148	1025	1036	-	14.2755	6.66e-06	0.0141	TACCCCTCCCCA
MA0496.3	MAFK	32	46	+	13.5515	9.95e-06	0.0209	tcctgcctcagcctc
MA1600.1	ZNF684	453	470	+	11.2131	1.07e-05	0.0222	GCATAGTCCAGCCCTGGA
MA1116.1	RBPJ	648	657	-	13.1897	1.12e-05	0.0242	GCTGGGAAGG
MA0526.3	USF2	708	721	-	13.439	1.34e-05	0.0287	GGAGCATGTGACTT
MA1515.1	KLF2	130	140	+	13.4	1.41e-05	0.0301	ggccccaccct
MA0160.1	NR4A2	494	501	-	13.4444	1.47e-05	0.0315	AAGGTCAC
MA0101.1	REL	1031	1040	+	13.1212	1.52e-05	0.0328	ggggtattcc
MA1108.2	MXI1	548	557	+	12.6531	1.55e-05	0.0334	TCCACATGGC
MA0093.3	USF1	708	721	-	13.122	1.61e-05	0.0345	GGAGCATGTGACTT
MA1637.1	EBF3	1042	1054	+	13.0813	1.64e-05	0.0342	ggcccatgggaca
MA0707.1	MNX1	157	166	-	11.3134	1.7e-05	0.0356	GATAATTAAA
MA0066.1	PPARG	733	752	-	10.3889	1.85e-05	0.0392	ATGGGTGAGTGGGACCATGT
MA1561.1	SOX12	848	858	+	13.0328	1.86e-05	0.0401	acccaacaatg
MA0743.2	SCRT1	1000	1015	+	12.7523	2.01e-05	0.0429	ttttcatcaggtggat
MA0071.1	RORA	495	504	-	13.4898	2.1e-05	0.0441	ATTAAGGTCA
MA0599.1	KLF5	1026	1035	-	13.4082	2.25e-05	0.0231	ACCCCTCCCC
MA0079.4	SP1	128	142	+	7.82979	2.65e-05	0.0556	aaggccccaccctta
MA1111.1	NR2F2	493	503	-	13.0488	2.69e-05	0.0578	TTAAGGTCACA
MA0592.3	ESRRA	493	505	-	11.9919	2.77e-05	0.0591	GATTAAGGTCACA
MA0050.2	IRF1	411	431	+	11.0161	2.85e-05	0.0588	CTCCAGTTTCAATTCCAAATT
MA0528.2	ZNF263	374	385	-	12.3364	2.97e-05	0.0629	ACTGGGAGGACA
MA0114.4	HNF4A	799	811	+	12.2411	2.98e-05	0.0477	atcaaagtccttt
MA0484.2	HNF4G	799	811	+	12.227	3.01e-05	0.0456	atcaaagtccttt
MA0693.2	VDR	147	154	+	11.5563	3.26e-05	0.0691	tgggttca
MA1637.1	EBF3	1041	1053	-	11.813	3.64e-05	0.0378	GTCCCATGGGCCT
MA0703.2	LMX1B	155	165	+	12.7636	3.66e-05	0.079	actttaattat
MA1511.1	KLF10	131	141	+	11.9184	3.67e-05	0.0772	gccccaccctt
MA1562.1	SOX14	849	858	+	12.129	3.69e-05	0.0797	cccaacaatg
MA1654.1	ZNF16	644	666	-	4.75806	4.04e-05	0.0851	CAGAGGGAGGCTGGGAAGGTAGG
MA0665.1	MSC	831	840	+	11.3902	4.16e-05	0.0897	accagctttt
MA0751.1	ZIC4	758	772	+	11.2308	4.26e-05	0.0887	GAGCCCCTGGTGAGC
MA0095.2	YY1	306	317	-	11.5962	4.28e-05	0.0922	AAAAATGGCCCA
MA0484.2	HNF4G	452	464	+	11.7447	4.3e-05	0.0456	GGCATAGTCCAGC
MA0114.4	HNF4A	452	464	+	11.7447	4.5e-05	0.0477	GGCATAGTCCAGC
MA1104.2	GATA6	914	926	+	11.6667	4.59e-05	0.0988	AAATGTTATCTTT
MA1471.1	BARX2	875	886	+	11.5745	4.65e-05	0.1	ATATACCATTAA
MA0003.4	TFAP2A	33	46	+	11.4959	4.74e-05	0.0994	cctgcctcagcctc
MA0154.4	EBF1	758	772	-	11.0851	4.88e-05	0.101	GCTCACCAGGGGCTC
MA1517.1	KLF6	130	140	+	11.8103	4.99e-05	0.107	ggccccaccct
MA0620.3	MITF	706	723	+	11.3853	5.05e-05	0.0537	AAAAGTCACATGCTCCCA
MA0620.3	MITF	706	723	-	11.3853	5.05e-05	0.0537	TGGGAGCATGTGACTTTT
MA1581.1	ZBTB6	463	475	+	11.2477	5.27e-05	0.11	GCCCTGGAGCTAT
MA0002.2	RUNX1	532	542	-	11.6207	5.38e-05	0.113	CCCTGTGGCTG
MA0838.1	CEBPG	934	943	+	10.7755	5.43e-05	0.117	TTTACGCAAT
MA1593.1	ZNF317	635	646	+	11.1277	5.56e-05	0.119	TCACAGCAGCCT
MA0035.4	GATA1	682	692	+	11.9085	5.58e-05	0.12	TGCTAATCTTC
MA1419.1	IRF4	414	428	-	1.37879	5.66e-05	0.122	TTGGAATTGAAACTG
MA0107.1	RELA	1031	1040	+	10.6837	5.67e-05	0.122	ggggtattcc
MA0696.1	ZIC1	758	771	+	6.87234	5.69e-05	0.121	GAGCCCCTGGTGAG
MA0769.2	TCF7	797	807	-	11.9756	5.72e-05	0.0819	GACTTTGATTT
MA1652.1	ZKSCAN5	92	105	-	10.633	5.73e-05	0.12	AAAGGAAGAGAGAT
MA1596.1	ZNF460	650	665	+	6.68539	5.9e-05	0.062	TTCCCAGCCTCCCTCT
MA1474.1	CREB3L4	72	83	+	11.1636	6.02e-05	0.124	agccacctcacc
MA1106.1	HIF1A	1055	1064	+	11.9508	6.13e-05	0.127	gtacgtgcaa
MA0037.3	GATA3	917	924	-	11.1803	6.14e-05	0.133	AGATAACA
MA0466.2	CEBPB	934	943	+	11.7	6.15e-05	0.132	TTTACGCAAT
MA1633.1	BACH1	33	45	+	10.7398	6.23e-05	0.132	cctgcctcagcct
MA1645.1	NKX2-2	738	751	+	11.2439	6.27e-05	0.131	GTCCCACTCACCCA
MA0831.2	TFE3	710	717	-	11.5056	6.34e-05	0.137	CATGTGAC
MA0141.3	ESRRB	493	503	-	8.65517	6.38e-05	0.137	TTAAGGTCACA
MA0063.2	NKX2-5	226	236	-	11.4758	6.41e-05	0.137	TTCACTCAAAT
MA0837.1	CEBPE	934	943	+	11.6909	6.49e-05	0.139	TTTACGCAAT
MA1547.1	PITX2	57	64	-	12.4082	6.51e-05	0.138	GTAATCCC
MA1107.2	KLF9	526	541	+	10.3496	6.53e-05	0.0845	CAAACACAGCCACAGG
MA0753.2	ZNF740	1023	1035	-	9.52809	6.58e-05	0.138	ACCCCTCCCCAAC
MA0871.2	TFEC	709	719	-	10.0962	6.68e-05	0.144	AGCATGTGACT
MA1150.1	RORB	494	504	-	11.0423	6.85e-05	0.148	ATTAAGGTCAC
MA1463.1	ARGFX	157	166	-	11.3	6.9e-05	0.149	GATAATTAAA
MA0692.1	TFEB	710	719	-	11.1731	6.96e-05	0.149	AGCATGTGAC
MA0080.5	SPI1	91	110	-	10.2602	7.03e-05	0.147	TGTCTAAAGGAAGAGAGATA
MA1592.1	ZNF274	368	383	+	8.29787	7.07e-05	0.152	AATTTGTGTCCTCCCA
MA0039.4	KLF4	1025	1036	-	10.8455	7.24e-05	0.0749	TACCCCTCCCCA
MA0694.1	ZBTB7B	593	604	+	10.3966	7.36e-05	0.157	AAAACCACCCAA
MA0502.2	NFYB	1040	1051	-	10.6748	7.41e-05	0.156	CCCATGGGCCTG
MA0478.1	FOSL2	69	79	-	10.2182	7.66e-05	0.161	AGGTGGCTCAC
MA0769.2	TCF7	606	616	+	11.6911	7.7e-05	0.0819	TTCTTTGATAC
MA1516.1	KLF3	130	140	+	9.7234	7.71e-05	0.165	ggccccaccct
MA0685.1	SP4	128	144	+	3.21818	7.94e-05	0.0988	aaggccccacccttatg
MA1657.1	ZNF652	161	172	-	10.6643	7.95e-05	0.17	TAAAGAGATAAT
MA0746.2	SP3	130	142	+	9.30769	8.18e-05	0.102	ggccccaccctta
MA1107.2	KLF9	129	144	+	9.9187	8.19e-05	0.0845	aggccccacccttatg
MA1418.1	IRF3	414	434	-	2.76829	8.2e-05	0.174	AAGAATTTGGAATTGAAACTG
MA0079.4	SP1	573	587	-	3.53191	8.22e-05	0.0661	AAAGCCACTCCTCAG
MA1559.1	SNAI3	1005	1014	+	10.2909	8.25e-05	0.178	atcaggtgga
MA1114.1	PBX3	291	307	-	10.1064	8.75e-05	0.179	CAGAGAGAGACAGACAG
MA1535.1	NR2C1	508	516	+	11.4808	8.86e-05	0.187	AAGGGTCAC
MA0744.2	SCRT2	1000	1015	+	10.2477	8.91e-05	0.191	ttttcatcaggtggat
MA0734.2	GLI2	594	608	+	5.83673	9e-05	0.19	AAACCACCCAAATTC
MA0017.2	NR2F1	507	519	+	10.6939	9.03e-05	0.194	GAAGGGTCACAGC
MA0712.2	OTX2	55	66	+	11.4715	9.25e-05	0.199	ctgggattacag
MA0685.1	SP4	1022	1038	-	2.58182	9.39e-05	0.0988	AATACCCCTCCCCAACT
MA0079.4	SP1	1024	1038	-	2.93617	9.44e-05	0.0661	AATACCCCTCCCCAA
MA0665.1	MSC	345	354	+	9.4878	9.55e-05	0.103	GACAGCTTCT
MA0746.2	SP3	1024	1036	-	8.88462	9.66e-05	0.102	TACCCCTCCCCAA
MA0682.2	PITX1	57	64	-	11.6939	9.77e-05	0.211	GTAATCCC
MA0791.1	POU4F3	879	894	-	10.1339	9.8e-05	0.21	AGTAATATTTAATGGT
MA0820.1	FIGLA	1005	1014	-	11.1034	9.89e-05	0.213	TCCACCTGAT
MA0610.1	DMRT3	609	619	-	11.082	9.91e-05	0.206	TCTGTATCAAA
MA1585.1	ZKSCAN1	1052	1061	+	10.3455	9.96e-05	0.215	acagtacgtg
MA0839.1	CREB3L1	71	84	+	7.54545	9.97e-05	0.214	gagccacctcaccc
MA1491.1	GLI3	594	608	+	7.53191	9.98e-05	0.212	AAACCACCCAAATTC
MA1647.1	PRDM4	293	303	+	10.2419	9.98e-05	0.212	gtctgtctctc
MA0070.1	PBX1	947	958	-	10.0204	9.99e-05	0.213	ACACCAATCCAT

## Sheet: e2
Predicted TFs that potentially bind to e2 of SSE245
motif ID	gene symbol	start site	stop site	strand	score	P	BH-adjusted P	matched sequence
MA1540.1	NR5A1	843	853	-	15.25	2.05e-07	0.000495	GTCAAGGTCAC
MA0592.3	ESRRA	842	854	-	16.92	7.85e-07	0.00189	TGTCAAGGTCACC
MA1515.1	KLF2	795	805	-	15.24	1.17e-06	0.00282	CACCACGCCCT
MA1125.1	ZNF384	202	213	+	14.87	1.4e-06	0.00167	taaaaaaaaaaa
MA0476.1	FOS	718	728	-	15.55	2.37e-06	0.00552	GCTGACTCATT
MA1125.1	ZNF384	203	214	+	14.72	2.5e-06	0.00167	aaaaaaaaaaaa
MA1125.1	ZNF384	204	215	+	14.72	2.5e-06	0.00167	aaaaaaaaaaaa
MA1517.1	KLF6	795	805	-	15.43	2.62e-06	0.00634	CACCACGCCCT
MA1125.1	ZNF384	200	211	+	14.62	3.37e-06	0.0017	gctaaaaaaaaa
MA0141.3	ESRRB	842	852	-	16.1	3.66e-06	0.00868	TCAAGGTCACC
MA0479.1	FOXH1	298	308	+	15.38	4.04e-06	0.00853	ggcaatccaca
MA1516.1	KLF3	795	805	-	15.13	5.04e-06	0.0122	CACCACGCCCT
MA0856.1	RXRG	1131	1144	-	10.09	6.1e-06	0.0143	GAGTTCAGAGTTTA
MA1579.1	ZBTB26	131	145	-	14.24	6.61e-06	0.0159	CACTCCAGAAATTTC
MA1633.1	BACH1	718	730	+	14.02	6.88e-06	0.0165	AATGAGTCAGCTC
MA1550.1	PPARD	1130	1145	-	12.31	6.99e-06	0.0167	AGAGTTCAGAGTTTAT
MA1125.1	ZNF384	201	212	+	14.09	7.27e-06	0.00292	ctaaaaaaaaaa
MA0496.3	MAFK	60	74	-	13.68	9.01e-06	0.0206	TTCTGACTCTGCAGA
MA1574.1	THRB	1130	1144	-	13.51	9.89e-06	0.0238	GAGTTCAGAGTTTAT
MA0782.2	PKNOX1	168	182	+	13.67	1e-05	0.024	tttcagtgacagctc
MA0855.1	RXRB	1131	1144	-	7.11	1.19e-05	0.0281	GAGTTCAGAGTTTA
MA0490.2	JUNB	717	729	-	13.57	1.21e-05	0.0282	AGCTGACTCATTA
MA1656.1	ZNF449	480	493	-	13.47	1.3e-05	0.0314	CTCAGCCCAGCCTA
MA1634.1	BATF	718	728	-	13.56	1.33e-05	0.0309	GCTGACTCATT
MA1638.1	HAND2	80	89	+	12.96	1.34e-05	0.0324	aacagatgcc
MA0051.1	IRF2	956	973	+	10.14	1.34e-05	0.0312	gaaaagggaaagctatga
MA0733.1	EGR4	1005	1020	-	13	1.42e-05	0.0342	TCCCGCCCTCCCCTTG
MA0160.1	NR4A2	843	850	-	13.44	1.47e-05	0.0355	AAGGTCAC
MA0774.1	MEIS2	849	856	+	13.66	1.47e-05	0.0354	TTGACAGC
MA0052.4	MEF2A	26	40	-	13.09	1.47e-05	0.0197	TTATATAAATAGAAT
MA0491.2	JUND	717	729	-	13.63	1.49e-05	0.0348	AGCTGACTCATTA
MA1564.1	SP9	793	804	-	13.19	1.59e-05	0.0202	ACCACGCCCTGC
MA0835.2	BATF3	718	728	-	13.61	1.59e-05	0.0362	GCTGACTCATT
MA0477.2	FOSL1	717	729	-	13.56	1.62e-05	0.0381	AGCTGACTCATTA
MA0038.2	GFI1	767	778	+	13.13	1.65e-05	0.0358	TGAATCACAGCA
MA0746.2	SP3	793	805	-	12.79	1.67e-05	0.0402	CACCACGCCCTGC
MA1564.1	SP9	1010	1021	-	13.12	1.67e-05	0.0202	ATCCCGCCCTCC
MA0504.1	NR2C2	1131	1145	-	12.37	1.69e-05	0.0406	AGAGTTCAGAGTTTA
MA0496.3	MAFK	717	731	+	12.84	1.72e-05	0.0206	TAATGAGTCAGCTCC
MA1579.1	ZBTB26	946	960	-	13.31	1.76e-05	0.0212	TTTTCCAGAATAGGC
MA0773.1	MEF2D	28	39	-	10.84	1.82e-05	0.034	TATATAAATAGA
MA0772.1	IRF7	351	364	-	11.74	1.9e-05	0.0419	CCAAAACTGAAAAA
MA0800.1	EOMES	1145	1157	+	13.01	1.9e-05	0.0458	tgggtgtgaacag
MA0478.1	FOSL2	717	727	+	13.93	1.91e-05	0.046	TAATGAGTCAG
MA0595.1	SREBF1	1172	1181	+	13.68	1.95e-05	0.0471	gtcacccgat
MA0052.4	MEF2A	405	419	+	12.69	2e-05	0.0197	taataaaaataggct
MA0689.1	TBX20	1145	1155	+	12.82	2.02e-05	0.0466	tgggtgtgaac
MA1513.1	KLF15	1011	1021	-	12.73	2.02e-05	0.0488	ATCCCGCCCTC
MA0497.1	MEF2C	27	41	-	12.93	2.04e-05	0.0332	TTTATATAAATAGAA
MA1114.1	PBX3	167	183	+	12.46	2.08e-05	0.0499	atttcagtgacagctcc
MA0143.4	SOX2	554	564	+	12.75	2.18e-05	0.0367	ttacaatggac
MA0516.2	SP2	477	493	-	10.38	2.36e-05	0.0313	CTCAGCCCAGCCTACCT
MA0089.2	NFE2L1	716	731	+	11	2.42e-05	0.0454	CTAATGAGTCAGCTCC
MA0771.1	HSF4	131	143	-	12.44	2.6e-05	0.0628	CTCCAGAAATTTC
MA0516.2	SP2	1009	1025	-	10.15	2.61e-05	0.0313	GTTCATCCCGCCCTCCC
MA0690.1	TBX21	1145	1154	+	12.58	2.61e-05	0.063	tgggtgtgaa
MA0071.1	RORA	844	853	-	13.16	2.64e-05	0.0632	GTCAAGGTCA
MA0803.1	TBX15	1146	1153	+	11.75	2.67e-05	0.0647	gggtgtga
MA0801.1	MGA	1146	1153	+	12.77	2.67e-05	0.0647	gggtgtga
MA0659.2	MAFG	704	718	-	12.39	2.67e-05	0.0616	TAGTCAGCACTCATG
MA1633.1	BACH1	61	73	-	12.15	2.72e-05	0.0327	TCTGACTCTGCAG
MA1653.1	ZNF148	1007	1018	-	11.94	2.76e-05	0.0666	CCGCCCTCCCCT
MA1103.2	FOXK2	802	812	-	12.57	2.89e-05	0.0646	CTGTAAACACC
MA0775.1	MEIS3	849	856	+	12.08	2.94e-05	0.0709	TTGACAGC
MA0627.2	POU2F3	323	335	-	12.37	3.01e-05	0.0621	GGTATGCAAAATA
MA0802.1	TBR1	1146	1155	+	12.45	3.1e-05	0.0747	gggtgtgaac
MA0079.4	SP1	793	807	-	7.23	3.11e-05	0.075	AACACCACGCCCTGC
MA1125.1	ZNF384	205	216	+	12.7	3.12e-05	0.0105	aaaaaaaaaaat
MA0497.1	MEF2C	404	418	+	12.19	3.21e-05	0.0332	ataataaaaataggc
MA0670.1	NFIA	359	368	-	12.69	3.22e-05	0.0779	TGTGCCAAAA
MA1600.1	ZNF684	1004	1021	-	8.56	3.28e-05	0.0786	ATCCCGCCCTCCCCTTGA
MA0471.2	E2F6	1011	1023	+	11.95	3.34e-05	0.0806	gagggcgggatga
MA0143.4	SOX2	252	262	+	12.49	3.38e-05	0.0367	ttacaatggtt
MA0901.2	HOXB13	902	915	-	12.12	3.41e-05	0.0656	AACCATTAAAACTT
MA1520.1	MAF	61	75	+	11.75	3.42e-05	0.0822	ctgcagagtcagaaa
MA0753.2	ZNF740	1006	1018	-	10.9	3.47e-05	0.0837	CCGCCCTCCCCTT
MA0507.1	POU2F2	322	334	+	12.1	3.51e-05	0.0735	atattttgcatac
MA0660.1	MEF2B	28	39	-	9.02	3.54e-05	0.0606	TATATAAATAGA
MA0852.2	FOXK1	800	813	-	12.27	3.54e-05	0.081	TCTGTAAACACCAC
MA0688.1	TBX2	1145	1155	+	11.93	3.6e-05	0.0865	tgggtgtgaac
MA0499.2	MYOD1	849	861	-	12.11	3.69e-05	0.0888	CTCCAGCTGTCAA
MA1567.1	TBX6	1145	1154	+	11.54	3.69e-05	0.0892	tgggtgtgaa
MA0070.1	PBX1	676	687	-	12.1	3.71e-05	0.0833	TCATCATTCATT
MA0669.1	NEUROG2	80	89	+	11.44	3.8e-05	0.0919	aacagatgcc
MA0655.1	JDP2	719	727	-	10.47	3.82e-05	0.0864	CTGACTCAT
MA0596.1	SREBF2	1172	1181	-	12.34	3.84e-05	0.0724	ATCGGGTGAC
MA1419.1	IRF4	350	364	-	2.79	3.9e-05	0.0889	CCAAAACTGAAAAAC
MA0481.3	FOXP1	802	812	-	12.38	3.92e-05	0.0859	CTGTAAACACC
MA1111.1	NR2F2	842	852	-	12.66	3.94e-05	0.0934	TCAAGGTCACC
MA0842.2	NRL	705	717	+	11.47	3.95e-05	0.0942	ATGAGTGCTGACT
MA1514.1	KLF17	1006	1020	-	9.99	3.95e-05	0.0951	TCCCGCCCTCCCCTT
MA0138.2	REST	1194	1214	-	6.54	4.01e-05	0.0908	GACATCCCCCAGGACAGCGGT
MA0787.1	POU3F2	323	334	-	11.71	4.03e-05	0.0838	GTATGCAAAATA
MA0509.2	RFX1	992	1005	+	11.58	4.07e-05	0.0982	tggttgccaggatc
MA0909.2	HOXD13	626	636	-	11.17	4.19e-05	0.101	CACCATAAAAA
MA0495.3	MAFF	703	718	-	11.56	4.2e-05	0.0937	TAGTCAGCACTCATGG
MA0486.2	HSF1	131	143	-	8.56	4.29e-05	0.1	CTCCAGAAATTTC
MA1541.1	NR6A1	997	1013	+	10.84	4.3e-05	0.103	gccaggatcaaggggag
MA0789.1	POU3F4	325	333	-	11.59	4.44e-05	0.0904	TATGCAAAA
MA0805.1	TBX1	1146	1153	+	11.88	4.46e-05	0.108	gggtgtga
MA1683.1	FOXA3	802	812	-	12.33	4.48e-05	0.0995	CTGTAAACACC
MA0786.1	POU3F1	323	334	-	11.72	4.49e-05	0.0874	GTATGCAAAATA
MA0089.2	NFE2L1	708	723	-	9.58	4.51e-05	0.0454	CTCATTAGTCAGCACT
MA1522.1	MAZ	1008	1018	-	10.61	4.59e-05	0.111	CCGCCCTCCCC
MA1109.1	NEUROD1	850	862	+	11.52	4.61e-05	0.0564	TGACAGCTGGAGG
MA0746.2	SP3	1010	1022	-	10.67	4.61e-05	0.0556	CATCCCGCCCTCC
MA1109.1	NEUROD1	79	91	+	11.49	4.68e-05	0.0564	taacagatgcccg
MA0496.3	MAFK	715	729	-	11.3	4.71e-05	0.0324	AGCTGACTCATTAGT
MA1115.1	POU5F1	324	334	-	11.82	4.74e-05	0.102	GTATGCAAAAT
MA0017.2	NR2F1	1167	1179	+	11.96	4.74e-05	0.114	gtagggtcacccg
MA0599.1	KLF5	795	804	-	11.86	4.75e-05	0.106	ACCACGCCCT
MA0258.2	ESR2	841	855	+	11.35	4.76e-05	0.0775	AGGTGACCTTGACAG
MA0145.3	TFCP2	160	169	+	11.86	4.78e-05	0.0828	aaactggatt
MA0476.1	FOS	765	775	-	11.89	4.79e-05	0.0557	TGTGATTCATA
MA0768.1	LEF1	999	1013	+	9.53	4.86e-05	0.108	caggatcaaggggag
MA0047.3	FOXA2	802	812	-	12.06	4.93e-05	0.107	CTGTAAACACC
MA0593.1	FOXP2	802	812	-	12.29	5.02e-05	0.109	CTGTAAACACC
MA1478.1	DMRTA2	1180	1191	-	11.22	5.07e-05	0.122	ATCTGTTACAAT
MA1521.1	MAFA	61	75	-	11.13	5.11e-05	0.123	TTTCTGACTCTGCAG
MA1633.1	BACH1	709	721	-	11.09	5.14e-05	0.0411	CATTAGTCAGCAC
MA1579.1	ZBTB26	42	56	+	12.02	5.23e-05	0.042	atgtccagaaatgac
MA0496.3	MAFK	708	722	-	11.05	5.43e-05	0.0324	TCATTAGTCAGCACT
MA1566.1	TBX3	1145	1154	+	10.57	5.48e-05	0.133	tgggtgtgaa
MA0774.1	MEIS2	173	180	+	11.84	5.61e-05	0.0677	gtgacagc
MA1101.2	BACH2	714	732	+	7.56	5.74e-05	0.137	GACTAATGAGTCAGCTCCT
MA0089.2	NFE2L1	60	75	-	8.97	5.86e-05	0.0454	TTTCTGACTCTGCAGA
MA1535.1	NR2C1	843	851	-	11.67	5.93e-05	0.143	CAAGGTCAC
MA0807.1	TBX5	1146	1153	+	11.22	5.93e-05	0.143	gggtgtga
MA0785.1	POU2F1	324	335	-	11.38	5.93e-05	0.116	GGTATGCAAAAT
MA1646.1	OSR2	725	736	-	11.31	5.99e-05	0.145	TCACAGGAGCTG
MA0596.1	SREBF2	138	147	+	11.52	6e-05	0.0724	ctggagtgat
MA1641.1	MYF5	850	861	+	11.6	6.07e-05	0.0729	TGACAGCTGGAG
MA1641.1	MYF5	850	861	-	11.6	6.07e-05	0.0729	CTCCAGCTGTCA
MA0841.1	NFE2	718	728	+	5.98	6.15e-05	0.0754	AATGAGTCAGC
MA0652.1	IRF8	351	364	-	-2.02	6.22e-05	0.139	CCAAAACTGAAAAA
MA1124.1	ZNF24	675	687	-	9.61	6.22e-05	0.144	TCATCATTCATTT
MA1120.1	SOX13	554	564	+	11.55	6.23e-05	0.108	ttacaatggac
MA0491.2	JUND	717	729	+	11.21	6.24e-05	0.0727	TAATGAGTCAGCT
MA0660.1	MEF2B	406	417	+	7.25	6.26e-05	0.0606	aataaaaatagg
MA0650.2	HOXA13	626	636	-	10.6	6.27e-05	0.145	CACCATAAAAA
MA0841.1	NFE2	718	728	-	5.9	6.27e-05	0.0754	GCTGACTCATT
MA0112.3	ESR1	840	856	-	0.17	6.3e-05	0.151	GCTGTCAAGGTCACCTT
MA1573.1	THAP11	8	26	+	4.97	6.45e-05	0.155	aagactacatattctgtga
MA0258.2	ESR2	835	849	-	10.81	6.46e-05	0.0775	AGGTCACCTTAAGTT
MA0498.2	MEIS1	849	855	+	10.31	6.51e-05	0.158	TTGACAG
MA0528.2	ZNF263	1006	1017	+	10.67	6.53e-05	0.158	aaggggagggcg
MA0144.2	STAT3	950	960	+	11.08	6.72e-05	0.14	attctggaaaa
MA1480.1	DPRX	605	614	+	11.21	6.78e-05	0.156	ggatcatccg
MA1652.1	ZKSCAN5	1047	1060	+	10.34	6.8e-05	0.164	tgtggcagtgagac
MA0477.2	FOSL1	717	729	+	11.18	6.81e-05	0.0799	TAATGAGTCAGCT
MA0775.1	MEIS3	173	180	+	11.42	6.81e-05	0.0823	gtgacagc
MA1565.1	TBX18	1144	1155	+	11.02	7e-05	0.169	ctgggtgtgaac
MA1123.2	TWIST1	1183	1195	+	11.22	7.08e-05	0.088	gtaacagatgtac
MA1420.1	IRF5	351	364	-	10	7.11e-05	0.164	CCAAAACTGAAAAA
MA0806.1	TBX4	1146	1153	+	11.04	7.13e-05	0.173	gggtgtga
MA0145.3	TFCP2	160	169	-	11.09	7.14e-05	0.0828	AATCCAGTTT
MA1655.1	ZNF341	733	744	+	11.06	7.14e-05	0.172	GTGAACAGCGTA
MA0490.2	JUNB	717	729	+	11.02	7.27e-05	0.0847	TAATGAGTCAGCT
MA0050.2	IRF1	668	688	-	8.77	7.29e-05	0.162	CTCATCATTCATTTTCCCTGT
MA1123.2	TWIST1	850	862	-	11.16	7.31e-05	0.088	CCTCCAGCTGTCA
MA0052.4	MEF2A	199	213	+	10.82	7.32e-05	0.0482	ggctaaaaaaaaaaa
MA0845.1	FOXB1	29	39	-	11.04	7.33e-05	0.149	TATATAAATAG
MA1530.1	NKX6-3	590	598	+	11.65	7.34e-05	0.166	cccattata
MA1633.1	BACH1	716	728	-	10.38	7.35e-05	0.0441	GCTGACTCATTAG
MA1634.1	BATF	718	728	+	11.14	7.37e-05	0.0854	AATGAGTCAGC
MA0595.1	SREBF1	484	493	-	11.1	7.5e-05	0.0906	CTCAGCCCAG
MA0679.2	ONECUT1	210	225	+	10.62	7.52e-05	0.157	aaaaaatcattgaatt
MA0138.2	REST	997	1017	+	4.81	7.58e-05	0.0908	gccaggatcaaggggagggcg
MA0148.4	FOXA1	801	812	-	10.94	7.72e-05	0.169	CTGTAAACACCA
MA0497.1	MEF2C	198	212	+	10.69	7.75e-05	0.0534	tggctaaaaaaaaaa
MA0893.2	GSX2	716	723	-	10.71	7.93e-05	0.192	CTCATTAG
MA0850.1	FOXP3	804	810	-	11.36	7.93e-05	0.182	GTAAACA
MA0848.1	FOXO4	804	810	-	12.42	7.93e-05	0.182	GTAAACA
MA0157.2	FOXO3	803	810	-	9.92	7.93e-05	0.181	GTAAACAC
MA0033.2	FOXL1	804	810	-	12	7.93e-05	0.185	GTAAACA
MA0042.2	FOXI1	804	810	-	12.95	7.93e-05	0.186	GTAAACA
MA0031.1	FOXD1	803	810	-	11.82	7.93e-05	0.178	GTAAACAC
MA0152.1	NFATC2	954	960	-	12.2	7.93e-05	0.188	TTTTCCA
MA0695.1	ZBTB7C	987	998	-	10.95	7.99e-05	0.193	GCAACCACTGAT
MA1122.1	TFDP1	1013	1023	+	10.56	7.99e-05	0.193	gggcgggatga
MA0665.1	MSC	851	860	-	9.83	8.02e-05	0.194	TCCAGCTGTC
MA0773.1	MEF2D	406	417	+	5.85	8.1e-05	0.0757	aataaaaatagg
MA1645.1	NKX2-2	614	627	-	10.95	8.11e-05	0.194	AATCCACTCATTAC
MA0770.1	HSF2	131	143	-	8.56	8.17e-05	0.197	CTCCAGAAATTTC
MA0798.2	RFX3	992	1005	+	10.18	8.21e-05	0.198	tggttgccaggatc
MA0671.1	NFIX	360	368	-	10.36	8.27e-05	0.2	TGTGCCAAA
MA0899.1	HOXA10	403	413	+	10.66	8.37e-05	0.17	cataataaaaa
MA1109.1	NEUROD1	1184	1196	+	10.39	8.44e-05	0.0678	taacagatgtacc
MA0066.1	PPARG	832	851	-	6.44	8.49e-05	0.202	CAAGGTCACCTTAAGTTACT
MA1512.1	KLF11	794	804	-	10.19	8.51e-05	0.206	ACCACGCCCTG
MA0114.4	HNF4A	558	570	-	10.66	8.57e-05	0.204	TACATAGTCCATT
MA0901.2	HOXB13	402	415	+	10.48	8.75e-05	0.0842	tcataataaaaata
MA0599.1	KLF5	1012	1021	-	10.51	8.78e-05	0.106	ATCCCGCCCT
MA0613.1	FOXG1	803	810	-	12.51	8.79e-05	0.2	GTAAACAC
MA1504.1	HOXC4	537	544	-	10.42	8.79e-05	0.198	ATCATTAA
MA1499.1	HOXB4	537	544	-	11.36	8.79e-05	0.199	ATCATTAA
MA0647.1	GRHL1	159	170	+	10.14	8.93e-05	0.208	aaaactggattt
MA1120.1	SOX13	252	262	+	10.98	9.27e-05	0.108	ttacaatggtt
MA0500.2	MYOG	850	861	-	11.28	9.3e-05	0.113	CTCCAGCTGTCA
MA0079.4	SP1	1010	1024	-	3	9.3e-05	0.112	TTCATCCCGCCCTCC
MA0653.1	IRF9	351	365	-	-4.05	9.32e-05	0.209	GCCAAAACTGAAAAA
MA0500.2	MYOG	850	861	+	11.26	9.39e-05	0.113	TGACAGCTGGAG
MA0070.1	PBX1	424	435	-	10.21	9.42e-05	0.106	AAATCATTCAAC
MA1541.1	NR6A1	837	853	-	9.29	9.44e-05	0.113	GTCAAGGTCACCTTAAG
MA0606.1	NFAT5	669	678	-	10.61	9.52e-05	0.211	ATTTTCCCTG
MA0484.2	HNF4G	558	570	-	10.29	9.56e-05	0.119	TACATAGTCCATT
MA1125.1	ZNF384	656	667	-	11.36	9.63e-05	0.0277	TTTTAAAAAACA
MA1534.1	NR1I3	1137	1145	+	10.94	9.72e-05	0.234	ctgaactct
MA0788.1	POU3F3	323	335	-	10.25	9.73e-05	0.184	GGTATGCAAAATA
MA0783.1	PKNOX2	850	861	+	1.67	9.79e-05	0.235	TGACAGCTGGAG
MA1121.1	TEAD2	857	869	-	10.38	9.87e-05	0.237	CCAAATTCCTCCA
MA0693.2	VDR	1138	1145	-	10.76	9.89e-05	0.238	AGAGTTCA
MA0484.2	HNF4G	1136	1148	-	10.21	9.96e-05	0.119	CCCAGAGTTCAGA

## Sheet: e3
Predicted TFs that potentially bind to e3 of SSE245
motif ID	gene symbol	start site	stop site	strand	score	P	BH-adjusted P	matched sequence
MA1109.1	NEUROD1	554	566	+	15.33	2.68e-06	0.00376	TAACAGATGGCTG
MA0769.2	TCF7	500	510	+	13.69	6.08e-06	0.00787	GACTTTGATGT
MA1638.1	HAND2	555	564	+	13.17	6.64e-06	0.00936	AACAGATGGC
MA0050.2	IRF1	60	80	-	12.73	1.28e-05	0.016	AGTGTGTTTCTTTTTCCTCTT
MA0847.2	FOXD2	371	383	+	13.5	1.58e-05	0.0194	CCAAAGTAAATAC
MA0596.1	SREBF2	619	628	+	13.71	1.7e-05	0.024	GTGGGCTGAC
MA1491.1	GLI3	611	625	-	12	1.75e-05	0.0245	AGCCCACCCAGGCTT
MA0914.1	ISL2	22	29	+	11.89	1.79e-05	0.0112	GCACTTAA
MA0914.1	ISL2	294	301	-	11.89	1.79e-05	0.0112	GCACTTAA
MA0734.2	GLI2	611	625	-	10.59	1.82e-05	0.0254	AGCCCACCCAGGCTT
MA0895.1	HMBOX1	25	34	-	12.5	1.85e-05	0.0234	ATTAGTTAAG
MA1593.1	ZNF317	237	248	-	12.69	2.01e-05	0.0277	TGCCAGCAGACA
MA0595.1	SREBF1	619	628	-	13.18	2.47e-05	0.0348	GTCAGCCCAC
MA0684.2	RUNX3	661	672	-	12.39	2.64e-05	0.0365	GAAACCTCAGGT
MA0804.1	TBX19	552	571	+	11.24	2.66e-05	0.0323	TGTAACAGATGGCTGTTAAA
MA0523.1	TCF7L2	499	512	-	12.69	2.75e-05	0.0366	ATACATCAAAGTCA
MA0865.1	E2F8	270	281	+	7.22	2.97e-05	0.0415	TTTCTCCTCAAA
MA0768.1	LEF1	498	512	-	10.63	3.07e-05	0.027	ATACATCAAAGTCAG
MA1471.1	BARX2	532	543	-	11.94	3.18e-05	0.026	CCAAATCATTAC
MA1108.2	MXI1	231	240	-	12.41	3.33e-05	0.0469	GACACATGGA
MA0628.1	POU6F1	29	38	+	12.12	3.39e-05	0.0208	ACTAATTATT
MA0628.1	POU6F1	29	38	-	12.12	3.39e-05	0.0208	AATAATTAGT
MA0712.2	OTX2	578	589	-	12.39	3.54e-05	0.0445	AGAGGATTAAAA
MA0719.1	RHOXF1	202	209	+	10.23	4.14e-05	0.0556	ATGATCCC
MA0727.1	NR3C2	637	653	-	6.83	4.14e-05	0.0578	AAGGACAAAAAGTTCGC
MA1421.1	TCF7L1	501	512	-	10.66	4.17e-05	0.0574	ATACATCAAAGT
MA0768.1	LEF1	412	426	+	9.9	4.18e-05	0.027	GAACATCAATGAGAT
MA0845.1	FOXB1	599	609	+	11.9	4.19e-05	0.0253	TTAGTAAATAT
MA1471.1	BARX2	30	41	-	11.66	4.23e-05	0.026	AATAATAATTAG
MA0669.1	NEUROG2	555	564	+	11.23	4.26e-05	0.0599	AACAGATGGC
MA1580.1	ZBTB32	282	291	-	11.96	4.48e-05	0.0608	TTTACAGTAT
MA0845.1	FOXB1	373	383	+	11.73	4.5e-05	0.0253	AAAGTAAATAC
MA0793.1	POU6F2	28	37	+	12.13	4.66e-05	0.0616	AACTAATTAT
MA0804.1	TBX19	552	571	-	10.06	4.67e-05	0.0323	TTTAACAGCCATCTGTTACA
MA0846.1	FOXC2	373	384	+	11.79	4.88e-05	0.0599	AAAGTAAATACA
MA1101.2	BACH2	190	208	-	8.04	5.07e-05	0.0474	GGATCATGACTAATGTCTA
MA0490.2	JUNB	193	205	-	11.62	5.29e-05	0.0695	TCATGACTAATGT
MA1418.1	IRF3	57	77	+	4.17	5.29e-05	0.0704	TCCAAGAGGAAAAAGAAACAC
MA0618.1	LBX1	30	37	-	11.27	5.3e-05	0.067	ATAATTAG
MA1656.1	ZNF449	615	628	-	10.97	5.36e-05	0.0752	GTCAGCCCACCCAG
MA1588.1	ZNF136	394	408	-	9.43	5.64e-05	0.0742	GCATTCTTGCCTAAC
MA0655.1	JDP2	195	203	-	10.1	5.84e-05	0.0749	ATGACTAAT
MA0138.2	REST	694	714	-	5.4	6.12e-05	0.085	ATCACCACCATGACCAAAACA
MA0047.3	FOXA2	374	384	+	11.54	6.46e-05	0.0564	AAGTAAATACA
MA0032.2	FOXC1	599	609	+	11.5	6.54e-05	0.043	TTAGTAAATAT
MA1534.1	NR1I3	637	645	+	11.49	6.63e-05	0.0935	GCGAACTTT
MA1101.2	BACH2	190	208	+	6.84	6.87e-05	0.0474	TAGACATTAGTCATGATCC
MA0726.1	VSX2	30	37	+	11.5	7e-05	0.0882	CTAATTAT
MA0725.1	VSX1	30	37	+	11.03	7e-05	0.0864	CTAATTAT
MA0039.4	KLF4	615	626	-	10.87	7.12e-05	0.1	CAGCCCACCCAG
MA0606.1	NFAT5	320	329	-	10.95	7.18e-05	0.0947	GTTTTCCAAG
MA0491.2	JUND	193	205	-	10.96	7.23e-05	0.0949	TCATGACTAATGT
MA0032.2	FOXC1	373	383	+	11.32	7.32e-05	0.043	AAAGTAAATAC
MA1508.1	IKZF1	58	69	+	10.91	7.34e-05	0.101	CCAAGAGGAAAA
MA0722.1	VAX1	30	37	+	10.14	7.48e-05	0.0932	CTAATTAT
MA0481.3	FOXP1	374	384	+	10.81	7.58e-05	0.0924	AAGTAAATACA
MA1468.1	ATOH7	555	564	+	11.26	7.66e-05	0.108	AACAGATGGC
MA0855.1	RXRB	476	489	+	0.16	7.77e-05	0.107	GGGGTAAAATGTAA
MA0672.1	NKX2-3	21	30	+	11.38	7.88e-05	0.111	TGCACTTAAC
MA0152.1	NFATC2	322	328	-	12.2	7.93e-05	0.109	TTTTCCA
MA1106.1	HIF1A	248	257	-	11.69	8.05e-05	0.114	ATACGTGCGT
MA0477.2	FOSL1	193	205	-	10.81	8.2e-05	0.112	TCATGACTAATGT
MA0148.4	FOXA1	600	611	+	10.86	8.22e-05	0.0991	TAGTAAATATAA
MA1118.1	SIX1	658	668	+	10.69	8.26e-05	0.106	TTAACCTGAGG
MA0891.1	GSC2	579	588	+	10.56	8.32e-05	0.107	TTTAATCCTC
MA1683.1	FOXA3	374	384	+	10.52	8.58e-05	0.107	AAGTAAATACA
MA1533.1	NR1I2	637	653	+	9.74	8.58e-05	0.12	GCGAACTTTTTGTCCTT
MA0894.1	HESX1	5	14	+	11.24	8.59e-05	0.111	GATAATTGAT
MA0030.1	FOXF2	371	384	+	10.29	8.77e-05	0.109	CCAAAGTAAATACA
MA1515.1	KLF2	616	626	-	10.75	8.94e-05	0.126	CAGCCCACCCA
MA0671.1	NFIX	242	250	-	10.23	8.94e-05	0.126	CGTGCCAGC
MA0047.3	FOXA2	600	610	+	10.89	9.23e-05	0.0564	TAGTAAATATA
MA0658.1	LHX6	29	38	-	11.09	9.24e-05	0.129	AATAATTAGT
MA0075.3	PRRX2	30	37	+	11.45	9.66e-05	0.127	CTAATTAT
MA0113.3	NR3C1	637	653	-	3.82	9.88e-05	0.138	AAGGACAAAAAGTTCGC

## Sheet: e4
Predicted TFs that potentially bind to e4 of SSE245
motif ID	gene symbol	start site	stop site	strand	score	P	BH-adjusted P	matched sequence
MA0835.2	BATF3	190	200	+	15.38	1.11e-06	0.000717	tatgactcatt
MA1634.1	BATF	190	200	+	14.82	1.72e-06	0.00107	tatgactcatt
MA0490.2	JUNB	189	201	+	15.81	3.24e-06	0.00201	ttatgactcatta
MA0491.2	JUND	189	201	+	15.67	3.25e-06	0.002	ttatgactcatta
MA0477.2	FOSL1	189	201	+	15.14	4.47e-06	0.00276	ttatgactcatta
MA0655.1	JDP2	191	199	+	16.6	4.91e-06	0.00318	atgactcat
MA0655.1	JDP2	191	199	-	15.14	9.82e-06	0.00318	ATGAGTCAT
MA0476.1	FOS	190	200	+	14.74	9.98e-06	0.00612	tatgactcatt
MA0491.2	JUND	189	201	-	14	1.1e-05	0.00339	TAATGAGTCATAA
MA1573.1	THAP11	67	85	-	9.61	1.2e-05	0.00732	TCTACCACAATTCCCAACC
MA0841.1	NFE2	190	200	+	13.51	1.22e-05	0.00552	tatgactcatt
MA0783.1	PKNOX2	225	236	+	8.54	1.33e-05	0.00848	tgacaggtgaga
MA0490.2	JUNB	189	201	-	13.47	1.44e-05	0.00448	TAATGAGTCATAA
MA1101.2	BACH2	186	204	+	11.96	1.61e-05	0.00523	gcattatgactcattatga
MA0079.4	SP1	150	164	-	9.45	1.66e-05	0.0104	TAGGCTCCGCCTCTT
MA1101.2	BACH2	186	204	-	11.84	1.67e-05	0.00523	TCATAATGAGTCATAATGC
MA0841.1	NFE2	190	200	-	11.94	1.72e-05	0.00552	AATGAGTCATA
MA1571.1	TGIF2LX	225	236	-	12.72	1.77e-05	0.00621	TCTCACCTGTCA
MA0914.1	ISL2	38	45	+	11.89	1.79e-05	0.0116	GCACTTAA
MA1484.1	ETS2	322	331	+	13.24	1.98e-05	0.0121	ggccggatgc
MA1571.1	TGIF2LX	225	236	+	12.54	2.03e-05	0.00621	tgacaggtgaga
MA0478.1	FOSL2	191	201	-	13.67	2.28e-05	0.0103	TAATGAGTCAT
MA0685.1	SP4	148	164	-	7.45	2.39e-05	0.0148	TAGGCTCCGCCTCTTGA
MA0477.2	FOSL1	189	201	-	12.95	2.49e-05	0.00771	TAATGAGTCATAA
MA1542.1	OSR1	97	106	-	12.69	2.67e-05	0.0171	GGCTACCGTC
MA1572.1	TGIF2LY	225	236	-	12.09	2.84e-05	0.0108	TCTCACCTGTCA
MA0796.1	TGIF1	225	236	+	3.31	2.96e-05	0.0187	tgacaggtgaga
MA0745.2	SNAI2	224	236	-	12.71	3.26e-05	0.0207	TCTCACCTGTCAT
MA0478.1	FOSL2	189	199	+	12.89	3.27e-05	0.0103	ttatgactcat
MA0476.1	FOS	190	200	-	12.72	3.49e-05	0.0107	AATGAGTCATA
MA1572.1	TGIF2LY	225	236	+	11.76	3.57e-05	0.0108	tgacaggtgaga
MA1600.1	ZNF684	148	165	-	8.23	3.74e-05	0.0228	ATAGGCTCCGCCTCTTGA
MA0499.2	MYOD1	224	236	-	12.07	3.78e-05	0.0228	TCTCACCTGTCAT
MA1123.2	TWIST1	84	96	-	12	3.93e-05	0.0241	TTTGCAGATGTTC
MA1587.1	ZNF135	148	161	-	9.44	4.02e-05	0.0248	GCTCCGCCTCTTGA
MA1596.1	ZNF460	147	162	-	7.47	4.38e-05	0.0268	GGCTCCGCCTCTTGAT
MA1634.1	BATF	190	200	-	12.14	4.39e-05	0.0137	AATGAGTCATA
MA1601.1	ZNF75D	17	26	-	11.88	4.68e-05	0.0295	ATGTGGGAAC
MA0672.1	NKX2-3	37	46	+	12.04	4.7e-05	0.0302	GGCACTTAAC
MA0793.1	POU6F2	193	202	+	11.85	5.44e-05	0.0351	gactcattat
MA0798.2	RFX3	216	229	+	10.87	5.53e-05	0.0339	cagtagccatgaca
MA0775.1	MEIS3	224	231	+	11.5	5.61e-05	0.0356	atgacagg
MA0504.1	NR2C2	227	241	+	9.77	5.71e-05	0.0353	acaggtgagagtgct
MA1116.1	RBPJ	16	25	-	12.31	5.82e-05	0.0376	TGTGGGAACA
MA1580.1	ZBTB32	27	36	+	10.96	6.01e-05	0.0388	CTTACAGTAT
MA0088.2	ZNF143	69	84	-	1.71	6.33e-05	0.0394	CTACCACAATTCCCAA
MA0835.2	BATF3	190	200	-	11.2	6.5e-05	0.021	AATGAGTCATA
MA0063.2	NKX2-5	37	47	+	11.31	6.68e-05	0.043	GGCACTTAACA
MA0509.2	RFX1	216	229	+	10.73	6.71e-05	0.0426	cagtagccatgaca
MA0774.1	MEIS2	224	231	+	11.81	7.08e-05	0.0451	atgacagg
MA0686.1	SPDEF	322	332	+	10.13	7.14e-05	0.0461	ggccggatgca
MA1114.1	PBX3	114	130	-	10.44	7.21e-05	0.0439	CATTCAGAGACAGGGGG
MA0106.3	TP53	125	142	+	6.29	7.39e-05	0.0458	TGAATGCACATACATGTc
MA1559.1	SNAI3	226	235	+	10.49	7.78e-05	0.0502	gacaggtgag
MA0103.3	ZEB1	225	235	-	11.71	7.79e-05	0.0495	CTCACCTGTCA
MA0098.3	ETS1	323	332	+	11.07	8.38e-05	0.0527	gccggatgca
MA1633.1	BACH1	190	202	+	10.08	8.42e-05	0.0508	tatgactcattat
MA1542.1	OSR1	214	223	-	10.84	9.73e-05	0.0312	GGCTACTGCA

## Sheet: e5
Predicted TFs that potentially bind to e5 of SSE245
motif ID	gene symbol	start site	stop site	strand	score	P	BH-adjusted P	matched sequence
MA0080.5	SPI1	184	203	-	14.7	4.54e-06	0.00255	GTAGGTGAGGAAGTCAGAGT
MA0081.2	SPIB	186	201	+	14.63	5.16e-06	0.00302	TCTGACTTCCTCACCT
MA1110.1	NR1H4	115	125	-	13.98	6.71e-06	0.00407	ACAATGACCTC
MA0861.1	TP73	124	141	-	13.54	7.93e-06	0.00471	TGCAAGTGAGAACATGAC
MA1632.1	ATF2	111	123	+	14.19	8.74e-06	0.00524	ATGTGAGGTCATT
MA0101.1	REL	239	248	-	13.83	8.74e-06	0.00538	TGGGATTTCC
MA0107.1	RELA	239	248	-	14.82	8.79e-06	0.0054	TGGGATTTCC
MA0525.2	TP63	124	141	-	6.03	1.12e-05	0.00623	TGCAAGTGAGAACATGAC
MA1547.1	PITX2	171	178	-	12.82	1.47e-05	0.00848	CTAATCCC
MA0682.2	PITX1	171	178	-	13.04	1.47e-05	0.00868	CTAATCCC
MA0002.2	RUNX1	154	164	+	13.07	1.52e-05	0.00899	CTTTGTGGTTA
MA1592.1	ZNF274	263	278	-	12.06	1.79e-05	0.0105	TTCTTGAGTTCTCAAG
MA0684.2	RUNX3	154	165	-	12.68	1.85e-05	0.0107	ATAACCACAAAG
MA0714.1	PITX3	171	179	-	12.33	1.87e-05	0.0109	ACTAATCCC
MA1585.1	ZKSCAN1	197	206	-	13.55	2.03e-05	0.0125	GCAGTAGGTG
MA0488.1	JUN	110	122	+	13.1	2.11e-05	0.0128	TATGTGAGGTCAT
MA0018.4	CREB1	111	123	+	12.75	2.3e-05	0.0138	ATGTGAGGTCATT
MA0511.2	RUNX2	156	164	-	12.87	2.45e-05	0.0151	TAACCACAA
MA1646.1	OSR2	137	148	+	12.55	2.64e-05	0.0162	TTGCAGAAGCAG
MA0712.2	OTX2	169	180	+	12.54	2.76e-05	0.0157	CTGGGATTAGTC
MA0861.1	TP73	124	141	+	10	3.87e-05	0.0115	GTCATGTTCTCACTTGCA
MA1652.1	ZKSCAN5	193	206	-	11.36	3.88e-05	0.0172	GCAGTAGGTGAGGA
MA0891.1	GSC2	170	179	-	11.27	3.89e-05	0.0227	ACTAATCCCA
MA0107.1	RELA	238	247	+	11.63	3.93e-05	0.00948	GGGAAATCCC
MA1125.1	ZNF384	10	21	+	12.4	4.04e-05	0.013	cctaaaaaaaat
MA0648.1	GSC	170	179	-	11.67	4.22e-05	0.0248	ACTAATCCCA
MA0107.1	RELA	238	247	-	11.34	4.63e-05	0.00948	GGGATTTCCC
MA0525.2	TP63	124	141	+	-0.34	4.88e-05	0.0136	GTCATGTTCTCACTTGCA
MA0105.4	NFKB1	237	249	+	3.38	5.06e-05	0.0227	AGGGAAATCCCAA
MA0609.2	CREM	110	125	+	11.19	5.15e-05	0.0155	TATGTGAGGTCATTGT
MA0609.2	CREM	110	125	-	11.19	5.17e-05	0.0155	ACAATGACCTCACATA
MA0901.2	HOXB13	33	46	+	11.35	5.33e-05	0.0281	aaaaaATAAAATAT
MA1652.1	ZKSCAN5	185	198	-	10.65	5.67e-05	0.0172	TGAGGAAGTCAGAG
MA0863.1	MTF1	202	215	+	6.52	6.37e-05	0.0386	ACTGCACACAGCAT
MA1125.1	ZNF384	11	22	+	11.89	6.4e-05	0.013	ctaaaaaaaata
MA0105.4	NFKB1	237	249	-	1.87	7.47e-05	0.0227	TTGGGATTTCCCT
MA1117.1	RELB	236	246	-	10.4	7.89e-05	0.0483	GGATTTCCCTG
MA0497.1	MEF2C	286	300	+	10.66	7.9e-05	0.0453	GGCCTACAAATAGCC
MA0660.1	MEF2B	288	299	+	6.18	8.1e-05	0.0438	CCTACAAATAGC
MA0640.2	ELF3	186	199	+	10.64	8.2e-05	0.0497	TCTGACTTCCTCAC
MA0711.1	OTX1	171	178	-	11.24	8.3e-05	0.0474	CTAATCCC
MA1125.1	ZNF384	29	40	+	11.53	8.48e-05	0.013	atttaaaaaATA
MA0719.1	RHOXF1	171	178	-	9.98	9.18e-05	0.0545	CTAATCCC
MA0752.1	ZNF410	104	120	-	-4.51	9.3e-05	0.0537	GACCTCACATAATTCTG
MA1125.1	ZNF384	9	20	+	11.4	9.32e-05	0.013	ccctaaaaaaaa
MA0834.1	ATF7	111	124	+	6.49	9.7e-05	0.0588	ATGTGAGGTCATTG
MA0598.3	EHF	187	201	+	10.35	9.72e-05	0.0574	CTGACTTCCTCACCT
MA0473.3	ELF1	187	200	-	10.12	9.74e-05	0.0591	GGTGAGGAAGTCAG
MA0052.4	MEF2A	287	301	+	10.35	9.95e-05	0.0523	GCCTACAAATAGCCC
