# Supplementary material for: Defining super-enhancer landscape in triple-negative breast cancer by multiomic profiling
Source: Nat Commun. 2021 Apr 14;12:2242. doi: 10.1038/s41467-021-22445-0 (PMC8046763; doi:10.1038/s41467-021-22445-0)
Supplement: Supplementary file 6 — Supplementary Data 4 [file 41467_2021_22445_MOESM6_ESM.xlsx]

## Sheet: Supplementary Data 4.
Supplementary Data 4. Mass spectrum analysis
Checked	Protein FDR Confidence: Combined	Master	Accession	Description	Exp. q-value: Combined	Sum PEP Score	Coverage [%]	# Peptides	# PSMs	# Unique Peptides	# Protein Groups	# AAs	MW [kDa]	calc. pI	Score Sequest HT: Sequest HT	# Peptides (by Search Engine): Sequest HT	# Razor Peptides	Abundances (Grouped): Sample	Abundances (Normalized): F564: n/a, Sample A1	Abundances (Normalized): F565: n/a, Sample A2	Abundances (Normalized): F566: n/a, Sample A3	Found in Sample: [S566] F564: n/a, Sample	Found in Sample: [S567] F565: n/a, Sample	Found in Sample: [S568] F566: n/a, Sample
FALSE	High	Master Protein	P84098	60S ribosomal protein L19 OS=Homo sapiens GN=RPL19 PE=1 SV=1	0.005	2.162	5	1	1	1	1	196	23.5	11.47	0	1	0	100	1.41424e+06	63538.4	60278.9	High	Peak Found	Peak Found
FALSE	Medium	Master Protein	P62906	60S ribosomal protein L10a OS=Homo sapiens GN=RPL10A PE=1 SV=2	0.028	1.614	6	1	1	1	1	217	24.8	9.94	0	1	0	100	5.60288e+06	265431	46348	High	Peak Found	Peak Found
FALSE	High	Master Protein	P04908	Histone H2A type 1-B/E OS=Homo sapiens GN=HIST1H2AB PE=1 SV=2	0	5.899	24	3	3	3	1	130	14.1	11.05	0	3	0	100	9.40434e+06	627042	574728	High	Peak Found	High
FALSE	High	Master Protein	P04792	Heat shock protein beta-1 OS=Homo sapiens GN=HSPB1 PE=1 SV=2	0	6.211	13	2	2	2	1	205	22.8	6.4	1.62	2	0	100	5.42609e+06	529002	190322	High	Peak Found	Peak Found
FALSE	High	Master Protein	P46060	Ran GTPase-activating protein 1 OS=Homo sapiens GN=RANGAP1 PE=1 SV=1	0	6.225	5	2	2	2	1	587	63.5	4.68	2.47	2	0	100	2.75042e+06	330002	1.35133e+06	Peak Found	Peak Found	High
FALSE	Medium	Master Protein	Q96AH8	Ras-related protein Rab-7b OS=Homo sapiens GN=RAB7B PE=2 SV=1	0.022	1.774	3	1	1	1	1	199	22.5	6.77	0	1	0	100	1.27362e+06	155401	515942	High	Peak Found	Peak Found
FALSE	High	Master Protein	Q8NFW8	N-acylneuraminate cytidylyltransferase OS=Homo sapiens GN=CMAS PE=1 SV=2	0	7.886	8	3	3	3	1	434	48.3	7.93	1.67	3	0	100	8.7438e+07	1.27e+07	2.20104e+07	Peak Found	Peak Found	High
FALSE	Medium	Master Protein	O60814	Histone H2B type 1-K OS=Homo sapiens GN=HIST1H2BK PE=1 SV=3	0.025	1.697	12	1	1	1	1	126	13.9	10.32	0	1	0	100	584386	102805	179687	Peak Found	Peak Found	High
FALSE	High	Master Protein	Q6NUK1	Calcium-binding mitochondrial carrier protein SCaMC-1 OS=Homo sapiens GN=SLC25A24 PE=1 SV=2	0.002	3.349	4	2	3	2	1	477	53.3	6.33	0	2	0	100	1.41041e+06	308148	1.04501e+06	High	Peak Found	High
FALSE	High	Master Protein	Q15019	Septin-2 OS=Homo sapiens GN=SEPT2 PE=1 SV=1	0	37.833	45	12	24	12	1	361	41.5	6.6	17.78	12	0	100	3.41231e+08	8.36874e+07	104110894	High	High	High
FALSE	High	Master Protein	Q9NX63	MICOS complex subunit MIC19 OS=Homo sapiens GN=CHCHD3 PE=1 SV=1	0.003	2.904	4	1	1	1	1	227	26.1	8.28	0	1	0	100	4.23258e+06	1.14681e+06	1807756	High	Peak Found	Peak Found
FALSE	High	Master Protein	Q8WXF1	Paraspeckle component 1 OS=Homo sapiens GN=PSPC1 PE=1 SV=1	0.002	3.797	4	2	3	2	1	523	58.7	6.67	0	2	0	100	4.98637e+06	1.35705e+06	813848	High	High	Peak Found
FALSE	High	Master Protein	P39023	60S ribosomal protein L3 OS=Homo sapiens GN=RPL3 PE=1 SV=2	0.002	3.449	4	2	2	2	1	403	46.1	10.18	0	2	0	100	3.48319e+06	960527	903255	High	High	Peak Found
FALSE	High	Master Protein	Q12996	Cleavage stimulation factor subunit 3 OS=Homo sapiens GN=CSTF3 PE=1 SV=1	0	7.525	5	3	3	3	1	717	82.9	8.12	0	3	0	100	1.97463e+06	552134	1.06755e+06	Peak Found	Peak Found	High
FALSE	High	Master Protein	P00558	Phosphoglycerate kinase 1 OS=Homo sapiens GN=PGK1 PE=1 SV=3	0	6.164	9	3	4	3	1	417	44.6	8.1	0	3	0	100	6.96183e+06	2.03232e+06	3.15461e+06	High	High	High
FALSE	High	Master Protein	Q14978	Nucleolar and coiled-body phosphoprotein 1 OS=Homo sapiens GN=NOLC1 PE=1 SV=2	0.005	2.083	1	1	1	1	1	699	73.6	9.47	0	1	0	100	4.51181e+06	1.35584e+06	1.36066e+06	Peak Found	High	Peak Found
FALSE	High	Master Protein	P60709	Actin, cytoplasmic 1 OS=Homo sapiens GN=ACTB PE=1 SV=1	0	59.397	61	16	64	8	1	375	41.7	5.48	49.59	16	8	100	1.88462e+09	5.664e+08	7.80425e+08	High	High	High
FALSE	High	Master Protein	Q14103	Heterogeneous nuclear ribonucleoprotein D0 OS=Homo sapiens GN=HNRNPD PE=1 SV=1	0	4.665	6	2	4	1	1	355	38.4	7.81	0	2	0	100	4.11294e+06	1.31168e+06	1.60989e+06	High	High	High
FALSE	High	Master Protein	Q15046	Lysine--tRNA ligase OS=Homo sapiens GN=KARS PE=1 SV=3	0	7.167	7	3	3	3	1	597	68	6.35	0	3	0	100	2.26993e+07	7.39564e+06	8.08199e+06	Peak Found	Peak Found	High
FALSE	High	Master Protein	P23526	Adenosylhomocysteinase OS=Homo sapiens GN=AHCY PE=1 SV=4	0.002	2.403	3	1	1	1	1	432	47.7	6.34	0	1	0	100	1.20199e+06	400450	639630	Peak Found	Peak Found	High
FALSE	High	Master Protein	P38159	RNA-binding motif protein, X chromosome OS=Homo sapiens GN=RBMX PE=1 SV=3	0	11.07	12	4	8	4	1	391	42.3	10.05	3.58	4	0	100	1.09455e+07	3.66742e+06	6.76045e+06	High	High	High
FALSE	High	Master Protein	Q99719	Septin-5 OS=Homo sapiens GN=SEPT5 PE=1 SV=1	0.003	2.811	5	1	2	1	1	369	42.8	6.67	0	1	0	100	665653	224946	238312	Peak Found	High	High
FALSE	High	Master Protein	Q86T24	Transcriptional regulator Kaiso OS=Homo sapiens GN=ZBTB33 PE=1 SV=2	0.002	4.237	3	2	2	2	1	672	74.4	5.12	0	2	0	100	2.10812e+06	739435	1.39841e+06	Peak Found	Peak Found	High
FALSE	High	Master Protein	P10644	cAMP-dependent protein kinase type I-alpha regulatory subunit OS=Homo sapiens GN=PRKAR1A PE=1 SV=1	0.002	3.112	4	1	1	1	1	381	43	5.35	2.08	1	0	100	1.8674e+06	657693	451521	High	Peak Found	Peak Found
FALSE	High	Master Protein	Q9HCC0	Methylcrotonoyl-CoA carboxylase beta chain, mitochondrial OS=Homo sapiens GN=MCCC2 PE=1 SV=1	0.002	4.219	3	2	2	2	1	563	61.3	7.68	0	2	0	100	5.23215e+06	1.84821e+06	673753	High	High	Peak Found
FALSE	High	Master Protein	Q16352	Alpha-internexin OS=Homo sapiens GN=INA PE=1 SV=2	0	11.94	10	5	10	4	1	499	55.4	5.4	0	5	0	100	7.3534e+06	2.63218e+06	2.52992e+06	High	High	High
FALSE	High	Master Protein	P10599	Thioredoxin OS=Homo sapiens GN=TXN PE=1 SV=3	0.006	2.014	9	1	1	1	1	105	11.7	4.92	0	1	0	100	1.87149e+06	689488	777553	High	Peak Found	Peak Found
FALSE	High	Master Protein	P02452	Collagen alpha-1(I) chain OS=Homo sapiens GN=COL1A1 PE=1 SV=5	0.003	2.712	1	1	1	1	1	1464	138.9	5.8	2.22	1	0	100	869816	330766	739318	Peak Found	Peak Found	High
FALSE	High	Master Protein	P22314	Ubiquitin-like modifier-activating enzyme 1 OS=Homo sapiens GN=UBA1 PE=1 SV=3	0.002	4.187	3	2	2	2	1	1058	117.8	5.76	0	2	0	100	601555	240600	196136	Peak Found	Peak Found	High
FALSE	High	Master Protein	P61158	Actin-related protein 3 OS=Homo sapiens GN=ACTR3 PE=1 SV=3	0	6.277	7	3	5	3	1	418	47.3	5.88	0	3	0	100	5.34278e+06	2.13905e+06	2.78534e+06	High	High	High
FALSE	High	Master Protein	P06733	Alpha-enolase OS=Homo sapiens GN=ENO1 PE=1 SV=2	0	36.429	39	11	28	11	1	434	47.1	7.39	27.27	11	0	100	8.77215e+07	3.78089e+07	5.81072e+07	High	High	High
FALSE	High	Master Protein	Q9P0V9	Septin-10 OS=Homo sapiens GN=SEPT10 PE=1 SV=2	0	17.482	18	6	14	6	1	454	52.6	6.8	12.37	6	0	100	4.56954e+07	2.00454e+07	2.84705e+07	High	High	High
FALSE	High	Master Protein	P35908	Keratin, type II cytoskeletal 2 epidermal OS=Homo sapiens GN=KRT2 PE=1 SV=2	0	111.026	62	36	109	26	1	639	65.4	8	75.94	36	10	100	1.95094e+09	8.67356e+08	5.60232e+08	High	High	High
FALSE	Medium	Master Protein	P57740	Nuclear pore complex protein Nup107 OS=Homo sapiens GN=NUP107 PE=1 SV=1	0.019	1.862	1	1	1	1	1	925	106.3	5.43	0	1	0	100	851430	379038	790009	Peak Found	Peak Found	High
FALSE	High	Master Protein	P27824	Calnexin OS=Homo sapiens GN=CANX PE=1 SV=2	0.002	3.112	3	1	2	1	1	592	67.5	4.6	3.31	1	0	100	1.61912e+06	730015	749808	High	Peak Found	High
FALSE	High	Master Protein	P13647	Keratin, type II cytoskeletal 5 OS=Homo sapiens GN=KRT5 PE=1 SV=3	0	62.073	32	23	53	13	1	590	62.3	7.74	23.06	23	2	100	1.43479e+08	6.52628e+07	6.16628e+07	High	High	High
FALSE	High	Master Protein	Q86YZ3	Hornerin OS=Homo sapiens GN=HRNR PE=1 SV=2	0	6.761	4	3	4	3	1	2850	282.2	10.04	0	3	0	100	2.23451e+07	1.02157e+07	8.32241e+06	High	High	High
FALSE	High	Master Protein	P08670	Vimentin OS=Homo sapiens GN=VIM PE=1 SV=4	0	71.828	54	26	72	23	1	466	53.6	5.12	30.43	26	3	100	4.3625e+08	1.99523e+08	3.43907e+08	High	High	High
FALSE	High	Master Protein	P35527	Keratin, type I cytoskeletal 9 OS=Homo sapiens GN=KRT9 PE=1 SV=3	0	82.48	43	25	81	24	1	623	62	5.24	69.15	25	1	100	1.21372e+09	5.5572e+08	4.16717e+08	High	High	High
FALSE	High	Master Protein	Q16643	Drebrin OS=Homo sapiens GN=DBN1 PE=1 SV=4	0.002	3.112	3	1	3	1	1	649	71.4	4.45	2.03	1	0	100	1.57325e+06	723310	651554	High	High	High
FALSE	High	Master Protein	Q12906	Interleukin enhancer-binding factor 3 OS=Homo sapiens GN=ILF3 PE=1 SV=3	0	8.933	4	4	4	4	1	894	95.3	8.76	2.24	4	0	100	7.86251e+06	3.61707e+06	6.11207e+06	Peak Found	Peak Found	High
FALSE	High	Master Protein	P14625	Endoplasmin OS=Homo sapiens GN=HSP90B1 PE=1 SV=1	0	4.978	3	2	3	1	1	803	92.4	4.84	2.36	2	0	100	831271	386008	869856	Peak Found	Peak Found	High
FALSE	High	Master Protein	Q15149	Plectin OS=Homo sapiens GN=PLEC PE=1 SV=3	0	11.712	1	5	6	5	1	4684	531.5	5.96	0	5	0	100	8.68959e+06	4.08418e+06	5.00068e+06	High	High	High
FALSE	Medium	Master Protein	P21589	5'-nucleotidase OS=Homo sapiens GN=NT5E PE=1 SV=1	0.026	1.705	2	1	1	1	1	574	63.3	7.03	0	1	0	100	651448	307022	625584	Peak Found	Peak Found	High
FALSE	High	Master Protein	O43707	Alpha-actinin-4 OS=Homo sapiens GN=ACTN4 PE=1 SV=2	0	8.761	5	4	7	4	1	911	104.8	5.44	0	4	0	100	4.06292e+06	1.91792e+06	3.32196e+06	High	High	High
FALSE	High	Master Protein	P13645	Keratin, type I cytoskeletal 10 OS=Homo sapiens GN=KRT10 PE=1 SV=6	0	76.678	29	22	83	18	1	584	58.8	5.21	59.93	22	3	100	2.10467e+09	1.01009e+09	6.54296e+08	High	High	High
FALSE	High	Master Protein	Q05682	Caldesmon OS=Homo sapiens GN=CALD1 PE=1 SV=3	0	15.119	10	6	9	6	1	793	93.2	5.66	5.64	6	0	100	1.54316e+07	7.44833e+06	1.16586e+07	High	High	High
FALSE	High	Master Protein	Q7L2E3	Putative ATP-dependent RNA helicase DHX30 OS=Homo sapiens GN=DHX30 PE=1 SV=1	0	8.302	3	3	3	3	1	1194	133.9	8.78	0	3	0	100	2.81398e+06	1.36171e+06	1.37382e+06	High	Peak Found	High
FALSE	High	Master Protein	Q14247	Src substrate cortactin OS=Homo sapiens GN=CTTN PE=1 SV=2	0.003	2.461	1	1	1	1	1	550	61.5	5.4	0	1	0	100	2.83486e+06	1.38498e+06	1.6733e+06	High	Peak Found	Peak Found
FALSE	High	Master Protein	Q14697	Neutral alpha-glucosidase AB OS=Homo sapiens GN=GANAB PE=1 SV=3	0.002	3.316	2	2	3	2	1	944	106.8	6.14	0	2	0	100	1.47907e+06	733843	1.32642e+06	High	High	Peak Found
FALSE	High	Master Protein	Q96PK6	RNA-binding protein 14 OS=Homo sapiens GN=RBM14 PE=1 SV=2	0	5.933	5	3	4	3	1	669	69.4	9.67	0	3	0	100	3.60512e+06	1.79955e+06	2.39656e+06	High	High	High
FALSE	High	Master Protein	P04264	Keratin, type II cytoskeletal 1 OS=Homo sapiens GN=KRT1 PE=1 SV=6	0	108.698	38	32	114	26	1	644	66	8.12	73.32	32	2	100	2.64115e+09	1.32264e+09	1.01414e+09	High	High	High
FALSE	High	Master Protein	Q96AE4	Far upstream element-binding protein 1 OS=Homo sapiens GN=FUBP1 PE=1 SV=3	0	18.521	11	7	15	6	1	644	67.5	7.61	6.59	7	1	100	1.83755e+07	9.21454e+06	1.69672e+07	High	High	High
FALSE	High	Master Protein	Q15637	Splicing factor 1 OS=Homo sapiens GN=SF1 PE=1 SV=4	0.003	2.931	3	1	1	1	1	639	68.3	8.98	0	1	0	100	969677	491931	853658	Peak Found	Peak Found	High
FALSE	High	Master Protein	Q9ULV4	Coronin-1C OS=Homo sapiens GN=CORO1C PE=1 SV=1	0	10.752	8	3	6	3	1	474	53.2	7.08	3.68	3	0	100	1.41128e+07	7.16286e+06	1.3252e+07	High	Peak Found	High
FALSE	High	Master Protein	P14618	Pyruvate kinase PKM OS=Homo sapiens GN=PKM PE=1 SV=4	0	8.898	10	3	4	3	1	531	57.9	7.84	0	3	0	100	3.26415e+06	1.65959e+06	1.36588e+06	Peak Found	Peak Found	High
FALSE	Medium	Master Protein	Q9UKF6	Cleavage and polyadenylation specificity factor subunit 3 OS=Homo sapiens GN=CPSF3 PE=1 SV=1	0.019	1.857	1	1	1	1	1	684	77.4	5.6	0	1	0	100	89415.4	45520.3	109896	Peak Found	Peak Found	High
FALSE	Medium	Master Protein	P53618	Coatomer subunit beta OS=Homo sapiens GN=COPB1 PE=1 SV=3	0.019	1.873	1	1	1	1	1	953	107.1	6.05	0	1	0	100	650236	333001	809949	Peak Found	Peak Found	High
FALSE	High	Master Protein	Q13772	Nuclear receptor coactivator 4 OS=Homo sapiens GN=NCOA4 PE=1 SV=1	0.005	2.153	1	1	1	1	1	614	69.7	6.01	0	1	0	100	1.95149e+06	1.00451e+06	1.95005e+06	Peak Found	Peak Found	High
FALSE	High	Master Protein	P18124	60S ribosomal protein L7 OS=Homo sapiens GN=RPL7 PE=1 SV=1	0.002	3.112	4	1	2	1	1	248	29.2	10.65	1.85	1	0	100	9.76821e+06	5.12567e+06	218318	High	High	Peak Found
FALSE	High	Master Protein	P60842	Eukaryotic initiation factor 4A-I OS=Homo sapiens GN=EIF4A1 PE=1 SV=1	0	7.784	10	3	7	2	1	406	46.1	5.48	0	3	0	100	5.96565e+06	3.14089e+06	4.93129e+06	High	High	High
FALSE	High	Master Protein	P31943	Heterogeneous nuclear ribonucleoprotein H OS=Homo sapiens GN=HNRNPH1 PE=1 SV=4	0	13.414	15	5	9	3	1	449	49.2	6.3	2.18	5	2	100	1.32655e+07	6.99728e+06	9.91229e+06	High	High	High
FALSE	High	Master Protein	P63104	14-3-3 protein zeta/delta OS=Homo sapiens GN=YWHAZ PE=1 SV=1	0	10.54	20	4	7	2	1	245	27.7	4.79	8.17	4	0	100	3.97279e+06	2.10813e+06	106606	High	High	Peak Found
FALSE	High	Master Protein	P23246	Splicing factor, proline- and glutamine-rich OS=Homo sapiens GN=SFPQ PE=1 SV=2	0	20.745	11	7	16	7	1	707	76.1	9.44	12.85	7	0	100	8.78169e+07	4.67062e+07	3.26328e+07	High	High	High
FALSE	High	Master Protein	Q86VP1	Tax1-binding protein 1 OS=Homo sapiens GN=TAX1BP1 PE=1 SV=2	0	11.287	6	5	7	5	1	789	90.8	5.43	1.76	5	0	100	1.13241e+07	6.05356e+06	8.85929e+06	High	High	High
FALSE	High	Master Protein	P51116	Fragile X mental retardation syndrome-related protein 2 OS=Homo sapiens GN=FXR2 PE=1 SV=2	0	13.024	7	5	11	3	1	673	74.2	6.23	3.94	5	0	100	3.02698e+06	1.62005e+06	4.44499e+06	Peak Found	Peak Found	High
FALSE	Medium	Master Protein	Q16555	Dihydropyrimidinase-related protein 2 OS=Homo sapiens GN=DPYSL2 PE=1 SV=1	0.029	1.58	1	1	1	1	1	572	62.3	6.38	0	1	0	100	1.13168e+06	621317	1.00964e+06	Peak Found	Peak Found	High
FALSE	High	Master Protein	Q9HDC9	Adipocyte plasma membrane-associated protein OS=Homo sapiens GN=APMAP PE=1 SV=2	0.003	2.802	2	1	1	1	1	416	46.5	6.16	0	1	0	100	610730	338405	606172	Peak Found	Peak Found	High
FALSE	High	Master Protein	P08238	Heat shock protein HSP 90-beta OS=Homo sapiens GN=HSP90AB1 PE=1 SV=4	0	38.908	20	13	33	6	1	724	83.2	5.03	21.42	13	1	100	2.71826e+07	1.51138e+07	2.21672e+07	High	High	High
FALSE	High	Master Protein	P55060	Exportin-2 OS=Homo sapiens GN=CSE1L PE=1 SV=3	0	8.83	5	4	5	4	1	971	110.3	5.77	0	4	0	100	4.6105e+06	2.56598e+06	3.55838e+06	Peak Found	High	High
FALSE	High	Master Protein	Q92945	Far upstream element-binding protein 2 OS=Homo sapiens GN=KHSRP PE=1 SV=4	0	13.933	9	6	10	5	1	711	73.1	7.3	1.84	6	0	100	8.75382e+06	4.87317e+06	8.55096e+06	High	High	High
FALSE	High	Master Protein	Q16181	Septin-7 OS=Homo sapiens GN=SEPT7 PE=1 SV=2	0	45.185	34	15	37	14	1	437	50.6	8.63	39.1	15	1	100	5.31942e+08	2.96852e+08	3.68974e+08	High	High	High
FALSE	High	Master Protein	O00461	Golgi integral membrane protein 4 OS=Homo sapiens GN=GOLIM4 PE=1 SV=1	0.006	2.039	2	1	1	1	1	696	81.8	4.77	0	1	0	100	349351	196035	277967	Peak Found	Peak Found	High
FALSE	Medium	Master Protein	P14923	Junction plakoglobin OS=Homo sapiens GN=JUP PE=1 SV=3	0.025	1.721	2	1	1	1	1	745	81.7	6.14	0	1	0	100	709973	398421	616903	Peak Found	Peak Found	High
FALSE	High	Master Protein	Q9Y4K0	Lysyl oxidase homolog 2 OS=Homo sapiens GN=LOXL2 PE=1 SV=1	0.002	3.544	2	2	2	2	1	774	86.7	6.38	0	2	0	100	1.30344e+06	733277	972103	Peak Found	Peak Found	High
FALSE	Medium	Master Protein	P15924	Desmoplakin OS=Homo sapiens GN=DSP PE=1 SV=3	0.032	1.557	1	1	1	1	1	2871	331.6	6.81	0	1	0	100	437769	247812	244056	High	Peak Found	Peak Found
FALSE	High	Master Protein	P43243	Matrin-3 OS=Homo sapiens GN=MATR3 PE=1 SV=2	0	17.119	13	8	8	8	1	847	94.6	6.25	0	8	0	100	9.16583e+06	5.19029e+06	7.52218e+06	High	High	High
FALSE	High	Master Protein	P18754	Regulator of chromosome condensation OS=Homo sapiens GN=RCC1 PE=1 SV=1	0	10.695	12	5	11	5	1	421	44.9	7.52	1.63	5	0	100	1.62778e+07	9.22576e+06	1.89865e+07	High	High	High
FALSE	High	Master Protein	P35579	Myosin-9 OS=Homo sapiens GN=MYH9 PE=1 SV=4	0	46.441	11	16	31	16	1	1960	226.4	5.6	14.2	16	0	100	4.29719e+07	2.43798e+07	2.8658e+07	High	High	High
FALSE	High	Master Protein	O75955	Flotillin-1 OS=Homo sapiens GN=FLOT1 PE=1 SV=3	0	4.632	5	2	4	2	1	427	47.3	7.49	0	2	0	100	1.40926e+06	803140	1.38683e+06	High	High	High
FALSE	High	Master Protein	Q8WUM4	Programmed cell death 6-interacting protein OS=Homo sapiens GN=PDCD6IP PE=1 SV=1	0	26.813	12	9	19	9	1	868	96	6.52	8.48	9	0	100	1.9854e+07	1.13379e+07	1.11626e+07	High	High	High
FALSE	High	Master Protein	P07900	Heat shock protein HSP 90-alpha OS=Homo sapiens GN=HSP90AA1 PE=1 SV=5	0	46.577	22	16	39	10	1	732	84.6	5.02	28.33	16	6	100	1.94025e+08	1.10827e+08	1.4265e+08	High	High	High
FALSE	High	Master Protein	Q92900	Regulator of nonsense transcripts 1 OS=Homo sapiens GN=UPF1 PE=1 SV=2	0	9.034	4	4	5	4	1	1129	124.3	6.61	0	4	0	100	2.23832e+06	1.27968e+06	3.03755e+06	Peak Found	Peak Found	High
FALSE	High	Master Protein	Q02413	Desmoglein-1 OS=Homo sapiens GN=DSG1 PE=1 SV=2	0	4.897	3	2	2	2	1	1049	113.7	5.03	0	2	0	100	1.90976e+06	1.09513e+06	766793	High	Peak Found	High
FALSE	High	Master Protein	P35659	Protein DEK OS=Homo sapiens GN=DEK PE=1 SV=1	0	12.816	15	5	9	5	1	375	42.6	8.56	1.64	5	0	100	1.81712e+07	1.05369e+07	2.28276e+07	High	High	High
FALSE	High	Master Protein	P68032	Actin, alpha cardiac muscle 1 OS=Homo sapiens GN=ACTC1 PE=1 SV=1	0	29.112	27	9	36	1	1	377	42	5.39	25.36	9	0	100	1.38394e+06	802960	861566	Peak Found	High	Peak Found
FALSE	High	Master Protein	P13639	Elongation factor 2 OS=Homo sapiens GN=EEF2 PE=1 SV=4	0	14.041	8	6	8	5	1	858	95.3	6.83	1.8	6	1	100	1.52893e+07	8.87338e+06	9.96149e+06	High	High	High
FALSE	High	Master Protein	Q9BW27	Nuclear pore complex protein Nup85 OS=Homo sapiens GN=NUP85 PE=1 SV=1	0.003	2.558	2	1	1	1	1	656	75	5.55	0	1	0	100	379198	220239	413353	Peak Found	Peak Found	High
FALSE	High	Master Protein	P11940	Polyadenylate-binding protein 1 OS=Homo sapiens GN=PABPC1 PE=1 SV=2	0	17.511	13	7	18	7	1	636	70.6	9.5	4.33	7	0	100	2.88874e+07	1.67988e+07	1.83188e+07	High	High	High
FALSE	High	Master Protein	P11498	Pyruvate carboxylase, mitochondrial OS=Homo sapiens GN=PC PE=1 SV=2	0	94.984	35	31	93	31	1	1178	129.6	6.84	82.42	31	0	100	3.67046e+08	2.13501e+08	1.438e+08	High	High	High
FALSE	High	Master Protein	Q92804	TATA-binding protein-associated factor 2N OS=Homo sapiens GN=TAF15 PE=1 SV=1	0	7.135	10	3	4	3	1	592	61.8	8.02	0	3	0	100	5.01591e+06	2.9378e+06	3.62651e+06	Peak Found	High	High
FALSE	High	Master Protein	Q08188	Protein-glutamine gamma-glutamyltransferase E OS=Homo sapiens GN=TGM3 PE=1 SV=4	0.002	2.407	1	1	2	1	1	693	76.6	5.86	0	1	0	100	1.2756e+06	750269	661021	High	Peak Found	High
FALSE	High	Master Protein	P13797	Plastin-3 OS=Homo sapiens GN=PLS3 PE=1 SV=4	0	4.918	4	2	3	2	1	630	70.8	5.6	0	2	0	100	2.00293e+06	1.19157e+06	1.57816e+06	High	High	High
FALSE	Medium	Master Protein	Q52LJ0	Protein FAM98B OS=Homo sapiens GN=FAM98B PE=1 SV=1	0.01	1.952	3	1	1	1	1	330	37.2	6.29	0	1	0	100	370876	221580	306368	Peak Found	Peak Found	High
FALSE	High	Master Protein	P61163	Alpha-centractin OS=Homo sapiens GN=ACTR1A PE=1 SV=1	0	5.184	10	2	2	2	1	376	42.6	6.64	1.68	2	0	100	729813	438177	1.94689e+06	High	Peak Found	High
FALSE	High	Master Protein	Q96HC4	PDZ and LIM domain protein 5 OS=Homo sapiens GN=PDLIM5 PE=1 SV=5	0	4.604	4	2	3	2	1	596	63.9	8.21	1.65	2	0	100	2.56752e+06	1.55251e+06	3.15652e+06	Peak Found	High	High
FALSE	High	Master Protein	Q8NBJ5	Procollagen galactosyltransferase 1 OS=Homo sapiens GN=COLGALT1 PE=1 SV=1	0	12.825	9	5	9	5	1	622	71.6	7.31	2.26	5	0	100	9.81764e+06	5.96946e+06	1.43395e+07	High	High	High
FALSE	High	Master Protein	Q9UHD8	Septin-9 OS=Homo sapiens GN=SEPT9 PE=1 SV=2	0	58.426	43	22	62	22	1	586	65.4	8.97	63.38	22	0	100	5.41801e+08	3.31018e+08	4.69948e+08	High	High	High
FALSE	High	Master Protein	Q12905	Interleukin enhancer-binding factor 2 OS=Homo sapiens GN=ILF2 PE=1 SV=2	0	4.885	9	2	2	2	1	390	43	5.26	1.99	2	0	100	1.14065e+06	699975	1.02789e+06	Peak Found	Peak Found	High
FALSE	High	Master Protein	P15144	Aminopeptidase N OS=Homo sapiens GN=ANPEP PE=1 SV=4	0	45.637	21	17	37	17	1	967	109.5	5.48	7.56	17	0	100	7.00704e+07	4.32011e+07	6.37747e+07	High	High	High
FALSE	High	Master Protein	Q8N1F7	Nuclear pore complex protein Nup93 OS=Homo sapiens GN=NUP93 PE=1 SV=2	0.007	1.981	1	1	1	1	1	819	93.4	5.72	0	1	0	100	447900	279184	384928	Peak Found	Peak Found	High
FALSE	High	Master Protein	P05165	Propionyl-CoA carboxylase alpha chain, mitochondrial OS=Homo sapiens GN=PCCA PE=1 SV=4	0	33.253	22	13	30	13	1	728	80	7.52	5.85	13	0	100	5.34445e+07	3.33132e+07	2.26731e+07	High	High	High
FALSE	High	Master Protein	P11586	C-1-tetrahydrofolate synthase, cytoplasmic OS=Homo sapiens GN=MTHFD1 PE=1 SV=3	0	10.935	5	5	9	5	1	935	101.5	7.3	1.79	5	0	100	1.10747e+07	6.91231e+06	6.32193e+06	High	High	High
FALSE	High	Master Protein	Q9UQ80	Proliferation-associated protein 2G4 OS=Homo sapiens GN=PA2G4 PE=1 SV=3	0.002	3.259	4	2	3	2	1	394	43.8	6.55	0	2	0	100	5.13605e+06	3.23436e+06	2.13759e+06	High	Peak Found	High
FALSE	High	Master Protein	Q8N1N4	Keratin, type II cytoskeletal 78 OS=Homo sapiens GN=KRT78 PE=1 SV=2	0	4.441	4	2	2	2	1	520	56.8	6.02	0	2	0	100	1.36656e+06	864123	825919	High	Peak Found	High
FALSE	High	Master Protein	P19338	Nucleolin OS=Homo sapiens GN=NCL PE=1 SV=3	0	16.669	10	7	15	7	1	710	76.6	4.7	3.62	7	0	100	2.71023e+07	1.72049e+07	6.6108e+06	High	High	High
FALSE	Medium	Master Protein	P50395	Rab GDP dissociation inhibitor beta OS=Homo sapiens GN=GDI2 PE=1 SV=2	0.011	1.943	2	1	1	1	1	445	50.6	6.47	0	1	0	100	1.08978e+06	693129	1.08518e+06	Peak Found	Peak Found	High
FALSE	High	Master Protein	O94901	SUN domain-containing protein 1 OS=Homo sapiens GN=SUN1 PE=1 SV=3	0.003	2.47	2	1	2	1	1	812	90	7.08	0	1	0	100	1.51616e+06	965124	952448	Peak Found	High	High
FALSE	High	Master Protein	P42167	Lamina-associated polypeptide 2, isoforms beta/gamma OS=Homo sapiens GN=TMPO PE=1 SV=2	0	27.767	27	10	25	2	1	454	50.6	9.38	12.58	10	0	100	3.30041e+06	2.10461e+06	4.19679e+06	High	High	High
FALSE	High	Master Protein	P17987	T-complex protein 1 subunit alpha OS=Homo sapiens GN=TCP1 PE=1 SV=1	0.003	2.81	2	1	3	1	1	556	60.3	6.11	1.7	1	0	100	1.4633e+06	940619	1.003e+06	High	High	High
FALSE	High	Master Protein	P62701	40S ribosomal protein S4, X isoform OS=Homo sapiens GN=RPS4X PE=1 SV=2	0.003	2.734	3	1	1	1	1	263	29.6	10.15	1.96	1	0	100	8.69935e+06	5.62799e+06	710650	High	Peak Found	Peak Found
FALSE	High	Master Protein	Q99986	Serine/threonine-protein kinase VRK1 OS=Homo sapiens GN=VRK1 PE=1 SV=1	0	16.649	20	7	14	7	1	396	45.4	8.91	3.81	7	0	100	2.20685e+07	1.42997e+07	2.1724e+07	High	High	High
FALSE	Medium	Master Protein	Q96IZ0	PRKC apoptosis WT1 regulator protein OS=Homo sapiens GN=PAWR PE=1 SV=1	0.028	1.617	5	1	1	1	1	340	36.5	5.41	0	1	0	100	442627	286970	539475	Peak Found	Peak Found	High
FALSE	High	Master Protein	Q5T750	Skin-specific protein 32 OS=Homo sapiens GN=XP32 PE=1 SV=1	0.004	2.383	3	1	1	1	1	250	26.2	7.97	1.76	1	0	100	2.31513e+06	1.50103e+06	749716	Peak Found	High	Peak Found
FALSE	High	Master Protein	Q08211	ATP-dependent RNA helicase A OS=Homo sapiens GN=DHX9 PE=1 SV=4	0	24.222	8	9	23	9	1	1270	140.9	6.84	3.67	9	0	100	1.78938e+07	1.16573e+07	1.37557e+07	High	High	High
FALSE	High	Master Protein	Q06787	Synaptic functional regulator FMR1 OS=Homo sapiens GN=FMR1 PE=1 SV=1	0	7.418	4	3	6	2	1	632	71.1	7.42	0	3	0	100	4.88995e+06	3.20356e+06	4.76856e+06	Peak Found	High	High
FALSE	High	Master Protein	Q92499	ATP-dependent RNA helicase DDX1 OS=Homo sapiens GN=DDX1 PE=1 SV=2	0	6.963	4	3	5	3	1	740	82.4	7.23	0	3	0	100	5.35965e+06	3.5305e+06	3.10549e+06	High	High	Peak Found
FALSE	High	Master Protein	O14974	Protein phosphatase 1 regulatory subunit 12A OS=Homo sapiens GN=PPP1R12A PE=1 SV=1	0	7.343	3	3	4	3	1	1030	115.2	5.4	0	3	0	100	2.72415e+06	1.79627e+06	5.0368e+06	High	Peak Found	High
FALSE	High	Master Protein	P52272	Heterogeneous nuclear ribonucleoprotein M OS=Homo sapiens GN=HNRNPM PE=1 SV=3	0	50.257	32	20	40	20	1	730	77.5	8.7	25.87	20	0	100	1.24616e+08	8.22268e+07	8.27364e+07	High	High	High
FALSE	High	Master Protein	P51114	Fragile X mental retardation syndrome-related protein 1 OS=Homo sapiens GN=FXR1 PE=1 SV=3	0	17.135	12	6	13	4	1	621	69.7	6.15	4.7	6	2	100	2.30247e+07	1.53506e+07	3.24654e+07	High	High	High
FALSE	High	Master Protein	Q9P0K7	Ankycorbin OS=Homo sapiens GN=RAI14 PE=1 SV=2	0	38.021	18	16	30	16	1	980	110	6.21	3.58	16	0	100	4.31038e+07	2.8766e+07	4.99052e+07	High	High	High
FALSE	High	Master Protein	P02538	Keratin, type II cytoskeletal 6A OS=Homo sapiens GN=KRT6A PE=1 SV=3	0	43.72	25	17	40	6	1	564	60	8	20.63	17	0	100	2.46567e+07	1.64668e+07	1.3116e+07	High	High	High
FALSE	High	Master Protein	P02768	Serum albumin OS=Homo sapiens GN=ALB PE=1 SV=2	0	16.556	7	5	31	5	1	609	69.3	6.28	1.72	5	0	100	1.42367e+09	9.51419e+08	6.50866e+08	High	High	High
FALSE	High	Master Protein	Q13085	Acetyl-CoA carboxylase 1 OS=Homo sapiens GN=ACACA PE=1 SV=2	0	94.967	16	36	69	36	1	2346	265.4	6.37	34.98	36	0	100	1.83956e+08	1.23612e+08	8.31675e+07	High	High	High
FALSE	High	Master Protein	P20042	Eukaryotic translation initiation factor 2 subunit 2 OS=Homo sapiens GN=EIF2S2 PE=1 SV=2	0	8.983	12	4	6	4	1	333	38.4	5.8	2.03	4	0	100	8.68535e+06	5.85755e+06	1.38859e+07	High	High	High
FALSE	High	Master Protein	Q9P2J5	Leucine--tRNA ligase, cytoplasmic OS=Homo sapiens GN=LARS PE=1 SV=2	0.002	3.797	2	2	2	2	1	1176	134.4	7.3	0	2	0	100	712143	484339	1.91539e+06	Peak Found	Peak Found	High
FALSE	High	Master Protein	O00159	Unconventional myosin-Ic OS=Homo sapiens GN=MYO1C PE=1 SV=4	0	15.635	6	6	9	6	1	1063	121.6	9.41	3.93	6	0	100	6.56131e+06	4.47439e+06	6444648	Peak Found	High	High
FALSE	High	Master Protein	Q13838	Spliceosome RNA helicase DDX39B OS=Homo sapiens GN=DDX39B PE=1 SV=1	0	10.092	10	4	5	4	1	428	49	5.67	1.86	4	0	100	3.46928e+06	2.36756e+06	7686679	Peak Found	Peak Found	High
FALSE	High	Master Protein	Q14974	Importin subunit beta-1 OS=Homo sapiens GN=KPNB1 PE=1 SV=2	0	13.298	9	6	6	6	1	876	97.1	4.78	3.51	6	0	100	7.62114e+06	5.22925e+06	9.75785e+06	Peak Found	Peak Found	High
FALSE	High	Master Protein	Q68CQ7	Glycosyltransferase 8 domain-containing protein 1 OS=Homo sapiens GN=GLT8D1 PE=1 SV=2	0.007	1.972	3	1	1	1	1	371	41.9	9.35	0	1	0	100	407866	284793	463565	Peak Found	Peak Found	High
FALSE	High	Master Protein	P12236	ADP/ATP translocase 3 OS=Homo sapiens GN=SLC25A6 PE=1 SV=4	0	20.495	29	8	17	2	1	298	32.8	9.74	11.94	8	0	100	1.27932e+07	8.9636e+06	3.81212e+06	High	High	Peak Found
FALSE	High	Master Protein	P16070	CD44 antigen OS=Homo sapiens GN=CD44 PE=1 SV=3	0.003	2.845	2	1	2	1	1	742	81.5	5.33	0	1	0	100	1.04848e+06	737461	1143881	Peak Found	High	High
FALSE	High	Master Protein	Q9H4H8	Protein FAM83D OS=Homo sapiens GN=FAM83D PE=1 SV=3	0.002	3.322	3	2	3	2	1	585	64.4	6.54	0	2	0	100	2.16796e+06	1.52665e+06	1.93902e+06	Peak Found	High	High
FALSE	High	Master Protein	Q96RQ3	Methylcrotonoyl-CoA carboxylase subunit alpha, mitochondrial OS=Homo sapiens GN=MCCC1 PE=1 SV=3	0	43.922	30	14	39	14	1	725	80.4	7.78	17.65	14	0	100	1.9585e+08	1.38395e+08	8.78763e+07	High	High	High
FALSE	High	Master Protein	Q9NVA2	Septin-11 OS=Homo sapiens GN=SEPT11 PE=1 SV=3	0	36.428	29	12	52	6	1	429	49.4	6.81	34.2	12	5	100	2.21113e+08	1.56826e+08	2.14518e+08	High	High	High
FALSE	High	Master Protein	P02533	Keratin, type I cytoskeletal 14 OS=Homo sapiens GN=KRT14 PE=1 SV=4	0	36.495	26	13	31	6	1	472	51.5	5.16	16.01	13	3	100	6.31915e+07	4.58438e+07	4.04234e+07	High	High	High
FALSE	High	Master Protein	P08779	Keratin, type I cytoskeletal 16 OS=Homo sapiens GN=KRT16 PE=1 SV=4	0	29.427	18	11	28	4	1	473	51.2	5.05	8.97	11	0	100	1.03225e+07	7.51722e+06	6377125	Peak Found	High	High
FALSE	High	Master Protein	P05783	Keratin, type I cytoskeletal 18 OS=Homo sapiens GN=KRT18 PE=1 SV=2	0	10.506	8	4	10	3	1	430	48	5.45	3.33	4	0	100	7.25008e+06	5.30846e+06	4.9626e+06	High	High	High
FALSE	High	Master Protein	P26038	Moesin OS=Homo sapiens GN=MSN PE=1 SV=3	0	13.656	10	6	10	3	1	577	67.8	6.4	3.53	6	0	100	8.91431e+06	6.53314e+06	7.7739e+06	High	High	High
FALSE	High	Master Protein	Q9P270	SLAIN motif-containing protein 2 OS=Homo sapiens GN=SLAIN2 PE=1 SV=2	0	6.225	5	2	2	2	1	581	62.5	9.45	5.35	2	0	100	389616	289344	4.64562e+06	Peak Found	Peak Found	High
FALSE	High	Master Protein	P49368	T-complex protein 1 subunit gamma OS=Homo sapiens GN=CCT3 PE=1 SV=4	0	7.978	6	3	5	3	1	545	60.5	6.49	1.75	3	0	100	5.23592e+06	3.92706e+06	3876765	High	High	High
FALSE	High	Master Protein	P02545	Prelamin-A/C OS=Homo sapiens GN=LMNA PE=1 SV=1	0	134.539	58	46	150	44	1	664	74.1	7.02	81.24	46	2	100	2.10479e+09	1.58249e+09	1.81786e+09	High	High	High
FALSE	High	Master Protein	P35241	Radixin OS=Homo sapiens GN=RDX PE=1 SV=1	0	8.324	7	4	6	1	1	583	68.5	6.37	1.66	4	0	100	227031	170977	117444	Peak Found	High	Peak Found
FALSE	High	Master Protein	P20700	Lamin-B1 OS=Homo sapiens GN=LMNB1 PE=1 SV=2	0	95.83	40	28	102	24	1	586	66.4	5.16	81.85	28	0	100	9.72426e+08	7.33089e+08	8.1293e+08	High	High	High
FALSE	High	Master Protein	P15311	Ezrin OS=Homo sapiens GN=EZR PE=1 SV=4	0	24.895	18	11	18	8	1	586	69.4	6.27	5.84	11	3	100	2.64536e+07	1.9957e+07	3.25746e+07	High	High	High
FALSE	High	Master Protein	Q92841	Probable ATP-dependent RNA helicase DDX17 OS=Homo sapiens GN=DDX17 PE=1 SV=2	0	13.942	9	6	11	3	1	729	80.2	8.27	5.54	6	3	100	1.63501e+07	1.23804e+07	1.27939e+07	High	High	High
FALSE	High	Master Protein	P38919	Eukaryotic initiation factor 4A-III OS=Homo sapiens GN=EIF4A3 PE=1 SV=4	0	7.822	10	4	4	3	1	411	46.8	6.73	1.62	4	1	100	4.73957e+06	3.59628e+06	6.07578e+06	Peak Found	Peak Found	High
FALSE	High	Master Protein	P09543	2',3'-cyclic-nucleotide 3'-phosphodiesterase OS=Homo sapiens GN=CNP PE=1 SV=2	0	8.948	10	4	5	4	1	421	47.5	9.07	0	4	0	100	4.21272e+06	3.19702e+06	3.68836e+06	Peak Found	High	High
FALSE	High	Master Protein	Q13200	26S proteasome non-ATPase regulatory subunit 2 OS=Homo sapiens GN=PSMD2 PE=1 SV=3	0	4.928	3	2	2	2	1	908	100.1	5.2	1.68	2	0	100	2.23739e+06	1.71744e+06	2.56382e+06	Peak Found	Peak Found	High
FALSE	High	Master Protein	Q96TA1	Niban-like protein 1 OS=Homo sapiens GN=FAM129B PE=1 SV=3	0.005	2.161	1	1	1	1	1	746	84.1	6.19	0	1	0	100	436655	335252	911143	Peak Found	Peak Found	High
FALSE	High	Master Protein	Q15393	Splicing factor 3B subunit 3 OS=Homo sapiens GN=SF3B3 PE=1 SV=4	0	4.529	2	2	2	2	1	1217	135.5	5.26	1.82	2	0	100	708423	545397	719576	Peak Found	Peak Found	High
FALSE	High	Master Protein	P05141	ADP/ATP translocase 2 OS=Homo sapiens GN=SLC25A5 PE=1 SV=7	0	27.236	32	9	24	3	1	298	32.8	9.69	14.25	9	6	100	2.0658e+08	1.59397e+08	3.39064e+07	High	High	High
FALSE	Medium	Master Protein	P81605	Dermcidin OS=Homo sapiens GN=DCD PE=1 SV=2	0.021	1.789	10	1	1	1	1	110	11.3	6.54	0	1	0	100	2.23741e+06	1.73191e+06		High	Peak Found	Not Found
FALSE	High	Master Protein	Q7KZF4	Staphylococcal nuclease domain-containing protein 1 OS=Homo sapiens GN=SND1 PE=1 SV=1	0	18.514	13	9	14	9	1	910	101.9	7.17	8.22	9	0	100	1.34819e+07	1.04437e+07	6.5435e+06	High	High	High
FALSE	High	Master Protein	P05787	Keratin, type II cytoskeletal 8 OS=Homo sapiens GN=KRT8 PE=1 SV=7	0	27.323	12	10	30	1	1	483	53.7	5.59	6.86	10	0	100	656686	515258	717638	High	High	High
FALSE	High	Master Protein	Q15029	116 kDa U5 small nuclear ribonucleoprotein component OS=Homo sapiens GN=EFTUD2 PE=1 SV=1	0.002	3.468	2	2	2	1	1	972	109.4	5	0	2	0	100	575915	459244	625866	Peak Found	High	Peak Found
FALSE	High	Master Protein	P35606	Coatomer subunit beta' OS=Homo sapiens GN=COPB2 PE=1 SV=2	0.002	4.19	2	2	3	2	1	906	102.4	5.27	0	2	0	100	1.68867e+06	1.34744e+06	2.02702e+06	Peak Found	High	High
FALSE	High	Master Protein	Q08945	FACT complex subunit SSRP1 OS=Homo sapiens GN=SSRP1 PE=1 SV=1	0	5.539	3	2	3	2	1	709	81	6.87	1.83	2	0	100	1.0887e+06	873233	2.80274e+06	Peak Found	High	High
FALSE	High	Master Protein	Q86UE4	Protein LYRIC OS=Homo sapiens GN=MTDH PE=1 SV=2	0.003	2.685	2	1	1	1	1	582	63.8	9.32	0	1	0	100	1.02326e+06	820973	621614	Peak Found	Peak Found	High
FALSE	High	Master Protein	Q92598	Heat shock protein 105 kDa OS=Homo sapiens GN=HSPH1 PE=1 SV=1	0	11.555	6	4	5	4	1	858	96.8	5.39	4.91	4	0	100	3.87384e+06	3.11811e+06	3.89562e+06	Peak Found	High	High
FALSE	High	Master Protein	P62979	Ubiquitin-40S ribosomal protein S27a OS=Homo sapiens GN=RPS27A PE=1 SV=2	0	13.924	30	5	16	5	1	156	18	9.64	1.8	5	0	100	5.93188e+07	4.77796e+07	5.14229e+07	High	High	High
FALSE	High	Master Protein	Q01813	ATP-dependent 6-phosphofructokinase, platelet type OS=Homo sapiens GN=PFKP PE=1 SV=2	0.002	3.112	2	1	1	1	1	784	85.5	7.55	1.75	1	0	100	745615	602571	841775	Peak Found	Peak Found	High
FALSE	High	Master Protein	P62258	14-3-3 protein epsilon OS=Homo sapiens GN=YWHAE PE=1 SV=1	0	19.117	24	7	12	5	1	255	29.2	4.74	8.89	7	2	100	3.04842e+07	2.46755e+07	1.71209e+07	High	High	High
FALSE	High	Master Protein	P17844	Probable ATP-dependent RNA helicase DDX5 OS=Homo sapiens GN=DDX5 PE=1 SV=1	0	11.502	9	5	10	2	1	614	69.1	8.92	7.35	5	0	100	3.45439e+06	2.80916e+06	2.87053e+06	Peak Found	Peak Found	High
FALSE	High	Master Protein	P07437	Tubulin beta chain OS=Homo sapiens GN=TUBB PE=1 SV=2	0	38.345	32	11	44	3	1	444	49.6	4.89	21.81	11	1	100	3.05407e+07	2.49604e+07	28813674	High	High	High
FALSE	High	Master Protein	O00410	Importin-5 OS=Homo sapiens GN=IPO5 PE=1 SV=4	0	4.652	2	2	2	2	1	1097	123.6	4.94	2.38	2	0	100	1.48095e+06	1.21531e+06	1.24428e+06	High	Peak Found	High
FALSE	High	Master Protein	Q9NVI7	ATPase family AAA domain-containing protein 3A OS=Homo sapiens GN=ATAD3A PE=1 SV=2	0	27.521	20	11	24	5	1	634	71.3	8.98	17.57	11	6	100	4.4161e+07	3.66478e+07	5.09142e+07	High	High	High
FALSE	High	Master Protein	P52209	6-phosphogluconate dehydrogenase, decarboxylating OS=Homo sapiens GN=PGD PE=1 SV=3	0.004	2.314	2	1	1	1	1	483	53.1	7.23	0	1	0	100	1.00894e+06	837563	622099	Peak Found	High	Peak Found
FALSE	High	Master Protein	P55072	Transitional endoplasmic reticulum ATPase OS=Homo sapiens GN=VCP PE=1 SV=4	0	23.528	13	8	10	8	1	806	89.3	5.26	6.36	8	0	100	7.60635e+06	6.3294e+06	1.17141e+07	Peak Found	High	High
FALSE	Medium	Master Protein	P31948	Stress-induced-phosphoprotein 1 OS=Homo sapiens GN=STIP1 PE=1 SV=1	0.021	1.782	2	1	1	1	1	543	62.6	6.8	0	1	0	100	723605	602442	1.04327e+06	Peak Found	High	Peak Found
FALSE	High	Master Protein	Q13724	Mannosyl-oligosaccharide glucosidase OS=Homo sapiens GN=MOGS PE=1 SV=5	0	4.893	4	2	2	2	1	837	91.9	8.9	2.1	2	0	100	335157	281135	1.06143e+06	Peak Found	Peak Found	High
FALSE	High	Master Protein	Q8IWC1	MAP7 domain-containing protein 3 OS=Homo sapiens GN=MAP7D3 PE=1 SV=2	0	4.779	2	2	2	2	1	876	98.4	9.32	0	2	0	100	1.94109e+06	1.63351e+06	3.37663e+06	Peak Found	Peak Found	High
FALSE	High	Master Protein	P46459	Vesicle-fusing ATPase OS=Homo sapiens GN=NSF PE=1 SV=3	0.004	2.376	1	1	1	1	1	744	82.5	6.95	0	1	0	100	347406	292966	515641	Peak Found	Peak Found	High
FALSE	High	Master Protein	Q6WCQ1	Myosin phosphatase Rho-interacting protein OS=Homo sapiens GN=MPRIP PE=1 SV=3	0	11.753	6	5	6	5	1	1025	116.5	6.21	0	5	0	100	1.2767e+07	1.08801e+07	1.21786e+07	High	High	High
FALSE	High	Master Protein	P02786	Transferrin receptor protein 1 OS=Homo sapiens GN=TFRC PE=1 SV=2	0	7.722	5	3	4	3	1	760	84.8	6.61	3.77	3	0	100	2.75773e+06	2.35066e+06	3.99724e+06	Peak Found	High	High
FALSE	High	Master Protein	O14980	Exportin-1 OS=Homo sapiens GN=XPO1 PE=1 SV=1	0.004	2.278	1	1	1	1	1	1071	123.3	6.06	0	1	0	100	458063	390515	781866	Peak Found	Peak Found	High
FALSE	High	Master Protein	Q92599	Septin-8 OS=Homo sapiens GN=SEPT8 PE=1 SV=4	0	22.347	20	8	21	6	1	483	55.7	6.28	7.82	8	0	100	1.30801e+07	1.12229e+07	1.3827e+07	High	High	High
FALSE	High	Master Protein	P06576	ATP synthase subunit beta, mitochondrial OS=Homo sapiens GN=ATP5B PE=1 SV=3	0	11.275	11	4	4	4	1	529	56.5	5.4	2.03	4	0	100	1.73705e+06	1.49365e+06	2.96865e+06	Peak Found	High	High
FALSE	High	Master Protein	Q15059	Bromodomain-containing protein 3 OS=Homo sapiens GN=BRD3 PE=1 SV=1	0	5.456	3	2	2	2	1	726	79.5	9.36	0	2	0	100	966971	833932	4.05098e+06	Peak Found	Peak Found	High
FALSE	High	Master Protein	Q03252	Lamin-B2 OS=Homo sapiens GN=LMNB2 PE=1 SV=4	0	84.355	41	29	81	25	1	620	69.9	5.59	50.26	29	2	100	4.73992e+08	4.0894e+08	4.23009e+08	High	High	High
FALSE	High	Master Protein	Q15025	TNFAIP3-interacting protein 1 OS=Homo sapiens GN=TNIP1 PE=1 SV=2	0	7.675	6	4	4	4	1	636	71.8	6.62	0	4	0	100	2.5806e+06	2.23371e+06	2.75929e+06	Peak Found	High	High
FALSE	Medium	Master Protein	Q14258	E3 ubiquitin/ISG15 ligase TRIM25 OS=Homo sapiens GN=TRIM25 PE=1 SV=2	0.026	1.711	2	1	1	1	1	630	70.9	8.09	0	1	0	100	448793	389669	281032	Peak Found	High	Peak Found
FALSE	High	Master Protein	Q9Y305	Acyl-coenzyme A thioesterase 9, mitochondrial OS=Homo sapiens GN=ACOT9 PE=1 SV=2	0.004	2.245	2	1	1	1	1	439	49.9	8.6	0	1	0	100	427513	376446	924417	Peak Found	Peak Found	High
FALSE	High	Master Protein	P50454	Serpin H1 OS=Homo sapiens GN=SERPINH1 PE=1 SV=2	0	6.225	6	2	3	2	1	418	46.4	8.69	4.73	2	0	100	802099	706489	6948791	Peak Found	Peak Found	High
FALSE	High	Master Protein	Q16706	Alpha-mannosidase 2 OS=Homo sapiens GN=MAN2A1 PE=1 SV=2	0.003	3.073	1	1	1	1	1	1144	131.1	7.58	1.67	1	0	100	329535	290297	333651	Peak Found	Peak Found	High
FALSE	High	Master Protein	O60506	Heterogeneous nuclear ribonucleoprotein Q OS=Homo sapiens GN=SYNCRIP PE=1 SV=2	0	11.446	9	5	7	3	1	623	69.6	8.59	2.4	5	2	100	4.59078e+06	4.05211e+06	5.82895e+06	Peak Found	High	High
FALSE	High	Master Protein	O43390	Heterogeneous nuclear ribonucleoprotein R OS=Homo sapiens GN=HNRNPR PE=1 SV=1	0	6.994	5	3	4	1	1	633	70.9	8.13	1.87	3	0	100	591968	522799	655240	Peak Found	Peak Found	High
FALSE	High	Master Protein	O43795	Unconventional myosin-Ib OS=Homo sapiens GN=MYO1B PE=1 SV=3	0	5.375	2	2	3	2	1	1136	131.9	9.38	2.15	2	0	100	942497	843357	1.12314e+06	Peak Found	Peak Found	High
FALSE	High	Master Protein	Q9BZL4	Protein phosphatase 1 regulatory subunit 12C OS=Homo sapiens GN=PPP1R12C PE=1 SV=1	0	4.466	3	2	2	2	1	782	84.8	5.57	0	2	0	100	249194	223084	707418	Peak Found	Peak Found	High
FALSE	Medium	Master Protein	P43034	Platelet-activating factor acetylhydrolase IB subunit alpha OS=Homo sapiens GN=PAFAH1B1 PE=1 SV=2	0.012	1.935	4	1	1	1	1	410	46.6	7.37	0	1	0	100	384007	344217	806821	Peak Found	Peak Found	High
FALSE	High	Master Protein	Q9P1Z2	Calcium-binding and coiled-coil domain-containing protein 1 OS=Homo sapiens GN=CALCOCO1 PE=1 SV=2	0.002	3.112	2	1	4	1	1	691	77.3	4.82	4.04	1	0	100	1.1549e+06	1.05614e+06	1.37582e+06	High	High	High
FALSE	High	Master Protein	P53396	ATP-citrate synthase OS=Homo sapiens GN=ACLY PE=1 SV=3	0	19.288	7	8	10	8	1	1101	120.8	7.33	0	8	0	100	1.18433e+07	1.08317e+07	7.70204e+06	High	High	High
FALSE	High	Master Protein	Q8IX12	Cell division cycle and apoptosis regulator protein 1 OS=Homo sapiens GN=CCAR1 PE=1 SV=2	0	5.38	2	3	3	3	1	1150	132.7	5.76	1.97	3	0	100	837108	769334	6.98143e+06	Peak Found	Peak Found	High
FALSE	High	Master Protein	P49411	Elongation factor Tu, mitochondrial OS=Homo sapiens GN=TUFM PE=1 SV=2	0	13.49	14	5	11	5	1	452	49.5	7.61	6.31	5	0	100	7.54141e+06	7.03223e+06	9002898	High	High	High
FALSE	High	Master Protein	Q96RR1	Twinkle protein, mitochondrial OS=Homo sapiens GN=TWNK PE=1 SV=1	0.004	2.354	2	1	1	1	1	684	77.1	8.98	0	1	0	100	427459	399487	486571	Peak Found	Peak Found	High
FALSE	High	Master Protein	P04216	Thy-1 membrane glycoprotein OS=Homo sapiens GN=THY1 PE=1 SV=2	0.004	2.347	6	1	1	1	1	161	17.9	8.73	0	1	0	100	1.63495e+06	1.52906e+06	1.28614e+06	Peak Found	Peak Found	High
FALSE	High	Master Protein	Q9H2D6	TRIO and F-actin-binding protein OS=Homo sapiens GN=TRIOBP PE=1 SV=3	0	8.276	2	4	6	4	1	2365	261.2	8.48	0	4	0	100	3.52197e+06	3.29727e+06	9.71858e+06	High	High	High
FALSE	High	Master Protein	P67809	Nuclease-sensitive element-binding protein 1 OS=Homo sapiens GN=YBX1 PE=1 SV=3	0	7.111	14	3	5	3	1	324	35.9	9.88	1.84	3	0	100	3.74853e+06	3.52204e+06	3.025e+06	High	High	High
FALSE	High	Master Protein	P61978	Heterogeneous nuclear ribonucleoprotein K OS=Homo sapiens GN=HNRNPK PE=1 SV=1	0	8.448	11	3	5	3	1	463	50.9	5.54	6.21	3	0	100	2.338e+06	2.2302e+06	2.28889e+06	High	High	High
FALSE	High	Master Protein	P54136	Arginine--tRNA ligase, cytoplasmic OS=Homo sapiens GN=RARS PE=1 SV=2	0.002	3.467	3	2	2	2	1	660	75.3	6.68	0	2	0	100	522811	504205	1.29516e+06	Peak Found	Peak Found	High
FALSE	High	Master Protein	P29317	Ephrin type-A receptor 2 OS=Homo sapiens GN=EPHA2 PE=1 SV=2	0	16.198	9	7	7	7	1	976	108.2	6.23	3.62	7	0	100	1.12041e+07	1.08476e+07	1.86691e+07	Peak Found	High	High
FALSE	High	Master Protein	Q2NKX8	DNA excision repair protein ERCC-6-like OS=Homo sapiens GN=ERCC6L PE=1 SV=1	0	4.458	2	2	3	2	1	1250	141	5.31	1.68	2	0	100	3.10129e+06	3.01352e+06	1.62631e+06	Peak Found	High	High
FALSE	High	Master Protein	Q00839	Heterogeneous nuclear ribonucleoprotein U OS=Homo sapiens GN=HNRNPU PE=1 SV=6	0	9.233	8	4	8	4	1	825	90.5	6	0	4	0	100	7.30286e+06	7.10578e+06	8.80155e+06	High	High	High
FALSE	High	Master Protein	Q06210	Glutamine--fructose-6-phosphate aminotransferase [isomerizing] 1 OS=Homo sapiens GN=GFPT1 PE=1 SV=3	0.004	2.284	1	1	1	1	1	699	78.8	7.11	0	1	0	100	323495	318186	533525	Peak Found	Peak Found	High
FALSE	High	Master Protein	Q9UH99	SUN domain-containing protein 2 OS=Homo sapiens GN=SUN2 PE=1 SV=3	0	6.213	3	1	3	1	1	717	80.3	6.73	5.1	1	0	100	997102	985825	1.88105e+06	Peak Found	High	High
FALSE	High	Master Protein	O00571	ATP-dependent RNA helicase DDX3X OS=Homo sapiens GN=DDX3X PE=1 SV=3	0	9.036	7	4	5	3	1	662	73.2	7.18	0	4	0	100	4.83764e+06	4.78827e+06	4566876	Peak Found	High	High
FALSE	High	Master Protein	P42166	Lamina-associated polypeptide 2, isoform alpha OS=Homo sapiens GN=TMPO PE=1 SV=2	0	60.543	37	20	59	12	1	694	75.4	7.66	26.47	20	7	100	8.16522e+07	8.10393e+07	1.22826e+08	High	High	High
FALSE	High	Master Protein	Q14498	RNA-binding protein 39 OS=Homo sapiens GN=RBM39 PE=1 SV=2	0	8.347	6	3	3	3	1	530	59.3	10.1	1.76	3	0	100	1.94267e+06	1.9363e+06	3.25609e+06	Peak Found	Peak Found	High
FALSE	High	Master Protein	P35232	Prohibitin OS=Homo sapiens GN=PHB PE=1 SV=1	0	5.78	8	2	2	2	1	272	29.8	5.76	0	2	0	100	2.45249e+06	2.45351e+06	252747	High	High	Peak Found
FALSE	High	Master Protein	Q6UXN9	WD repeat-containing protein 82 OS=Homo sapiens GN=WDR82 PE=1 SV=1	0	4.972	9	2	2	2	1	313	35.1	7.69	1.7	2	0	100	902781	909101	2.49377e+06	Peak Found	Peak Found	High
FALSE	High	Master Protein	Q9NQW6	Anillin OS=Homo sapiens GN=ANLN PE=1 SV=2	0	44.729	16	17	30	17	1	1124	124.1	8.07	11.53	17	0	100	3.43968e+07	3.48773e+07	6.72626e+07	High	High	High
FALSE	High	Master Protein	Q5T9A4	ATPase family AAA domain-containing protein 3B OS=Homo sapiens GN=ATAD3B PE=1 SV=1	0	19.545	13	8	18	2	1	648	72.5	9.2	9.84	8	0	100	1.36435e+06	1.39461e+06	2.84194e+06	Peak Found	High	High
FALSE	High	Master Protein	Q9NR30	Nucleolar RNA helicase 2 OS=Homo sapiens GN=DDX21 PE=1 SV=5	0	7.062	5	3	3	3	1	783	87.3	9.28	0	3	0	100	2.71031e+06	2.77492e+06	1.81446e+06	High	High	High
FALSE	High	Master Protein	P68363	Tubulin alpha-1B chain OS=Homo sapiens GN=TUBA1B PE=1 SV=1	0	32.906	24	9	29	9	1	451	50.1	5.06	23.8	9	0	100	9.87044e+07	1.0124e+08	1.01686e+08	High	High	High
FALSE	High	Master Protein	Q5D862	Filaggrin-2 OS=Homo sapiens GN=FLG2 PE=1 SV=1	0.003	2.998	0	1	2	1	1	2391	247.9	8.31	0	1	0	100	939582	967380	598476	Peak Found	High	High
FALSE	High	Master Protein	P41091	Eukaryotic translation initiation factor 2 subunit 3 OS=Homo sapiens GN=EIF2S3 PE=1 SV=3	0	12.604	16	5	6	5	1	472	51.1	8.4	3.47	5	0	100	8.82593e+06	9.22309e+06	1.95341e+07	Peak Found	High	High
FALSE	High	Master Protein	Q13561	Dynactin subunit 2 OS=Homo sapiens GN=DCTN2 PE=1 SV=4	0	10.8	14	4	4	4	1	401	44.2	5.21	3.8	4	0	100	1.05545e+06	1.10486e+06	4527641	Peak Found	Peak Found	High
FALSE	High	Master Protein	O60716	Catenin delta-1 OS=Homo sapiens GN=CTNND1 PE=1 SV=1	0	4.61	2	2	2	2	1	968	108.1	6.23	0	2	0	100	1.52958e+06	1.6307e+06	2.32531e+06	Peak Found	High	High
FALSE	Medium	Master Protein	Q0VF96	Cingulin-like protein 1 OS=Homo sapiens GN=CGNL1 PE=1 SV=2	0.028	1.632	1	1	1	1	1	1302	149	5.67	0	1	0	100	483342	518357	436677	Peak Found	Peak Found	High
FALSE	High	Master Protein	Q13283	Ras GTPase-activating protein-binding protein 1 OS=Homo sapiens GN=G3BP1 PE=1 SV=1	0	11.157	11	4	6	4	1	466	52.1	5.52	2.64	4	0	100	5.81548e+06	6.31099e+06	5.09232e+06	High	High	High
FALSE	Medium	Master Protein	Q8N556	Actin filament-associated protein 1 OS=Homo sapiens GN=AFAP1 PE=1 SV=2	0.03	1.601	1	1	1	1	1	730	80.7	8.68	0	1	0	100	232809	253098	846039	Peak Found	Peak Found	High
FALSE	High	Master Protein	Q16891	MICOS complex subunit MIC60 OS=Homo sapiens GN=IMMT PE=1 SV=1	0	27.849	13	10	19	10	1	758	83.6	6.48	7.32	10	0	100	2.88383e+07	3.15537e+07	4.79544e+07	High	High	High
FALSE	High	Master Protein	O14979	Heterogeneous nuclear ribonucleoprotein D-like OS=Homo sapiens GN=HNRNPDL PE=1 SV=3	0.002	3.46	4	2	2	1	1	420	46.4	9.57	0	2	1	100	4.00952e+06	4.42446e+06	4.90048e+06	Not Found	High	Peak Found
FALSE	High	Master Protein	Q8N766	ER membrane protein complex subunit 1 OS=Homo sapiens GN=EMC1 PE=1 SV=1	0	7.907	4	4	4	4	1	993	111.7	7.66	1.65	4	0	100	2.05112e+06	2.26652e+06	4.75575e+06	Peak Found	Peak Found	High
FALSE	High	Master Protein	P62495	Eukaryotic peptide chain release factor subunit 1 OS=Homo sapiens GN=ETF1 PE=1 SV=3	0	7.661	7	3	5	3	1	437	49	5.71	1.69	3	0	100	5.63176e+06	6.22889e+06	8.69692e+06	High	High	High
FALSE	High	Master Protein	Q6NUQ4	Transmembrane protein 214 OS=Homo sapiens GN=TMEM214 PE=1 SV=2	0.003	2.919	1	1	1	1	1	689	77.1	9.14	0	1	0	100	275309	309647	754367	Peak Found	Peak Found	High
FALSE	Medium	Master Protein	Q6NT76	Homeobox-containing protein 1 OS=Homo sapiens GN=HMBOX1 PE=1 SV=1	0.019	1.83	4	1	1	1	1	420	47.2	6.06	0	1	0	100	85055.5	95753.6	165582	Peak Found	Peak Found	High
FALSE	High	Master Protein	O60568	Procollagen-lysine,2-oxoglutarate 5-dioxygenase 3 OS=Homo sapiens GN=PLOD3 PE=1 SV=1	0	15.347	11	6	10	6	1	738	84.7	6.05	3.44	6	0	100	4.13242e+06	4.67007e+06	7.02766e+06	Peak Found	High	High
FALSE	High	Master Protein	Q96B97	SH3 domain-containing kinase-binding protein 1 OS=Homo sapiens GN=SH3KBP1 PE=1 SV=2	0	14.627	12	6	6	6	1	665	73.1	6.62	1.86	6	0	100	2.72801e+06	3.10443e+06	1.13974e+07	Peak Found	Peak Found	High
FALSE	High	Master Protein	P49748	Very long-chain specific acyl-CoA dehydrogenase, mitochondrial OS=Homo sapiens GN=ACADVL PE=1 SV=1	0	8.145	6	3	3	3	1	655	70.3	8.75	2.73	3	0	100	1.24925e+06	1.42627e+06	3503011	Peak Found	High	High
FALSE	Medium	Master Protein	Q5SNT2	Transmembrane protein 201 OS=Homo sapiens GN=TMEM201 PE=1 SV=1	0.027	1.643	1	1	1	1	1	666	72.2	9.22	0	1	0	100	755339	866898	308175	Peak Found	High	Peak Found
FALSE	Medium	Master Protein	O95373	Importin-7 OS=Homo sapiens GN=IPO7 PE=1 SV=1	0.026	1.715	1	1	1	1	1	1038	119.4	4.82	0	1	0	100	684103	785853	869071	High	Peak Found	Peak Found
FALSE	High	Master Protein	P46977	Dolichyl-diphosphooligosaccharide--protein glycosyltransferase subunit STT3A OS=Homo sapiens GN=STT3A PE=1 SV=2	0.004	2.236	1	1	1	1	1	705	80.5	8.07	0	1	0	100	750146	863579	1.33122e+06	Peak Found	Peak Found	High
FALSE	High	Master Protein	O14744	Protein arginine N-methyltransferase 5 OS=Homo sapiens GN=PRMT5 PE=1 SV=4	0.003	2.757	2	1	1	1	1	637	72.6	6.29	0	1	0	100	414076	480300	600273	Peak Found	Peak Found	High
FALSE	High	Master Protein	Q07666	KH domain-containing, RNA-binding, signal transduction-associated protein 1 OS=Homo sapiens GN=KHDRBS1 PE=1 SV=1	0	8.255	10	3	8	3	1	443	48.2	8.66	4.27	3	0	100	5.85011e+06	6.79302e+06	1.12832e+07	High	High	High
FALSE	Medium	Master Protein	Q02218	2-oxoglutarate dehydrogenase, mitochondrial OS=Homo sapiens GN=OGDH PE=1 SV=3	0.019	1.802	1	1	1	1	1	1023	115.9	6.86	0	1	0	100	286573	343575	285469	Peak Found	High	Peak Found
FALSE	High	Master Protein	Q9NVH1	DnaJ homolog subfamily C member 11 OS=Homo sapiens GN=DNAJC11 PE=1 SV=2	0.003	3.112	3	1	1	1	1	559	63.2	8.4	1.69	1	0	100	1.01569e+06	1.22063e+06	1.68376e+06	Peak Found	Peak Found	High
FALSE	High	Master Protein	P51659	Peroxisomal multifunctional enzyme type 2 OS=Homo sapiens GN=HSD17B4 PE=1 SV=3	0	10.748	9	4	4	4	1	736	79.6	8.84	1.63	4	0	100	2.29184e+06	2.78289e+06	1.78766e+06	High	High	High
FALSE	High	Master Protein	Q8IV08	Phospholipase D3 OS=Homo sapiens GN=PLD3 PE=1 SV=1	0.003	2.905	2	1	1	1	1	490	54.7	6.47	1.69	1	0	100	191266	232938	907142	Peak Found	Peak Found	High
FALSE	High	Master Protein	P55265	Double-stranded RNA-specific adenosine deaminase OS=Homo sapiens GN=ADAR PE=1 SV=4	0.003	3.025	1	1	1	1	1	1226	136	8.65	0	1	0	100	331630	409736	347335	Peak Found	Peak Found	High
FALSE	Medium	Master Protein	Q9H3U1	Protein unc-45 homolog A OS=Homo sapiens GN=UNC45A PE=1 SV=1	0.033	1.531	1	1	1	1	1	944	103	6.07	0	1	0	100	519406	641986	462943	Peak Found	High	Peak Found
FALSE	Medium	Master Protein	Q96MG7	Non-structural maintenance of chromosomes element 3 homolog OS=Homo sapiens GN=NSMCE3 PE=1 SV=1	0.038	1.497	3	1	1	1	1	304	34.3	9.28	0	1	0	100	47015.4	58535.1	210310	Peak Found	Peak Found	High
FALSE	Medium	Master Protein	P07093	Glia-derived nexin OS=Homo sapiens GN=SERPINE2 PE=1 SV=1	0.022	1.773	3	1	1	1	1	398	44	9.29	0	1	0	100	423289	527557	1.05243e+06	Peak Found	Peak Found	High
FALSE	High	Master Protein	P29590	Protein PML OS=Homo sapiens GN=PML PE=1 SV=3	0.003	3.06	1	1	1	1	1	882	97.5	6.21	1.96	1	0	100	336307	423731	560286	Peak Found	Peak Found	High
FALSE	Medium	Master Protein	P63151	Serine/threonine-protein phosphatase 2A 55 kDa regulatory subunit B alpha isoform OS=Homo sapiens GN=PPP2R2A PE=1 SV=1	0.028	1.622	2	1	1	1	1	447	51.7	6.2	0	1	0	100	296152	373575	430797	Peak Found	Peak Found	High
FALSE	High	Master Protein	P47897	Glutamine--tRNA ligase OS=Homo sapiens GN=QARS PE=1 SV=1	0	9.579	5	4	4	4	1	775	87.7	7.15	0	4	0	100	1.86964e+06	2.36954e+06	5.26283e+06	Peak Found	Peak Found	High
FALSE	High	Master Protein	Q86V48	Leucine zipper protein 1 OS=Homo sapiens GN=LUZP1 PE=1 SV=2	0	15.023	7	6	6	6	1	1076	120.2	8.5	3.47	6	0	100	1.36497e+06	1.73109e+06	7.99494e+06	Peak Found	Peak Found	High
FALSE	High	Master Protein	Q14145	Kelch-like ECH-associated protein 1 OS=Homo sapiens GN=KEAP1 PE=1 SV=2	0.002	3.572	3	2	2	2	1	624	69.6	6.44	0	2	0	100	1.00142e+06	1.27373e+06	1.89736e+06	Peak Found	Peak Found	High
FALSE	High	Master Protein	P62917	60S ribosomal protein L8 OS=Homo sapiens GN=RPL8 PE=1 SV=2	0.003	2.866	4	1	3	1	1	257	28	11.03	1.9	1	0	100	4.17292e+06	5.31507e+06	1.20679e+06	Peak Found	High	High
FALSE	High	Master Protein	Q15398	Disks large-associated protein 5 OS=Homo sapiens GN=DLGAP5 PE=1 SV=2	0.003	3.008	1	1	1	1	1	846	95.1	9	0	1	0	100	263316	338447	954325	Peak Found	Peak Found	High
FALSE	High	Master Protein	Q00325	Phosphate carrier protein, mitochondrial OS=Homo sapiens GN=SLC25A3 PE=1 SV=2	0	13.368	15	5	9	5	1	362	40.1	9.38	1.84	5	0	100	1.40913e+07	1.84407e+07	1.33252e+07	Peak Found	High	High
FALSE	High	Master Protein	Q69YQ0	Cytospin-A OS=Homo sapiens GN=SPECC1L PE=1 SV=2	0	29.764	13	12	17	12	1	1117	124.5	5.72	11.15	12	0	100	1.11011e+07	1.47302e+07	2.19358e+07	Peak Found	High	High
FALSE	High	Master Protein	Q8N1G4	Leucine-rich repeat-containing protein 47 OS=Homo sapiens GN=LRRC47 PE=1 SV=1	0	20.465	17	8	11	8	1	583	63.4	8.28	3.95	8	0	100	5.05207e+06	6.73474e+06	2.10705e+07	Peak Found	High	High
FALSE	High	Master Protein	Q9BW19	Kinesin-like protein KIFC1 OS=Homo sapiens GN=KIFC1 PE=1 SV=2	0.003	2.672	2	1	1	1	1	673	73.7	8.98	1.86	1	0	100	270050	362750	1.20139e+06	Peak Found	Peak Found	High
FALSE	High	Master Protein	P28288	ATP-binding cassette sub-family D member 3 OS=Homo sapiens GN=ABCD3 PE=1 SV=1	0.002	4.277	5	2	2	2	1	659	75.4	9.36	0	2	0	100	777407	1.05453e+06	1.70454e+06	Peak Found	Peak Found	High
FALSE	High	Master Protein	O75410	Transforming acidic coiled-coil-containing protein 1 OS=Homo sapiens GN=TACC1 PE=1 SV=2	0	10.806	8	5	5	5	1	805	87.7	4.88	2	5	0	100	839139	1.18346e+06	7.82539e+06	Peak Found	Peak Found	High
FALSE	High	Master Protein	Q99729	Heterogeneous nuclear ribonucleoprotein A/B OS=Homo sapiens GN=HNRNPAB PE=1 SV=2	0.004	2.314	2	1	1	1	1	332	36.2	8.21	0	1	0	100	927199	1.31395e+06	221852	Peak Found	High	Peak Found
FALSE	High	Master Protein	P0DMV9	Heat shock 70 kDa protein 1B OS=Homo sapiens GN=HSPA1B PE=1 SV=1	0	37.191	22	13	31	10	1	641	70	5.66	13.93	13	0	100	2.92927e+07	4.16311e+07	4.10177e+07	High	High	High
FALSE	High	Master Protein	P29401	Transketolase OS=Homo sapiens GN=TKT PE=1 SV=3	0	6.109	5	2	2	2	1	623	67.8	7.66	0	2	0	100	1.0719e+06	1.52482e+06	1.86902e+06	Peak Found	High	High
FALSE	High	Master Protein	Q5T5P2	Sickle tail protein homolog OS=Homo sapiens GN=KIAA1217 PE=1 SV=2	0.006	2.008	0	1	1	1	1	1943	214	7.06	0	1	0	100	523304	744657	1.9059e+06	Peak Found	Peak Found	High
FALSE	High	Master Protein	Q13409	Cytoplasmic dynein 1 intermediate chain 2 OS=Homo sapiens GN=DYNC1I2 PE=1 SV=3	0	6.374	7	3	5	3	1	638	71.4	5.2	1.66	3	0	100	2.00954e+06	2.88909e+06	1.07503e+07	High	High	High
FALSE	High	Master Protein	Q5T5X7	BEN domain-containing protein 3 OS=Homo sapiens GN=BEND3 PE=1 SV=1	0	20.191	13	8	10	8	1	828	94.4	5.43	1.8	8	0	100	2.81948e+07	4.0771e+07	5.24071e+07	Peak Found	High	High
FALSE	High	Master Protein	P31689	DnaJ homolog subfamily A member 1 OS=Homo sapiens GN=DNAJA1 PE=1 SV=2	0	8.028	10	3	6	3	1	397	44.8	7.08	2.01	3	0	100	5.92997e+06	8.66114e+06	1.01068e+07	Peak Found	High	High
FALSE	High	Master Protein	Q9P0L0	Vesicle-associated membrane protein-associated protein A OS=Homo sapiens GN=VAPA PE=1 SV=3	0	4.689	8	2	2	2	1	249	27.9	8.62	0	2	0	100	2.77197e+06	4.07297e+06	2.60187e+06	Peak Found	High	High
FALSE	High	Master Protein	Q14141	Septin-6 OS=Homo sapiens GN=SEPT6 PE=1 SV=4	0	25.125	27	11	31	5	1	434	49.7	6.67	14.76	11	0	100	6.36717e+06	9.38142e+06	1.20178e+07	High	High	High
FALSE	High	Master Protein	P06753	Tropomyosin alpha-3 chain OS=Homo sapiens GN=TPM3 PE=1 SV=2	0.003	2.973	4	1	2	1	1	285	32.9	4.72	0	1	0	100	3.3511e+06	4.95275e+06	2.01758e+06	High	High	Peak Found
FALSE	High	Master Protein	Q15366	Poly(rC)-binding protein 2 OS=Homo sapiens GN=PCBP2 PE=1 SV=1	0.005	2.128	4	1	2	1	1	365	38.6	6.79	0	1	0	100	1.78503e+06	2.64451e+06	946994	Peak Found	High	High
FALSE	High	Master Protein	P07199	Major centromere autoantigen B OS=Homo sapiens GN=CENPB PE=1 SV=2	0	4.564	4	2	2	2	1	599	65.1	4.55	0	2	0	100	3.32849e+06	4.93737e+06	4138143	Peak Found	High	High
FALSE	High	Master Protein	Q5T6F2	Ubiquitin-associated protein 2 OS=Homo sapiens GN=UBAP2 PE=1 SV=1	0	14.45	7	5	7	5	1	1119	117	7.34	0	5	0	100	1.76305e+06	2.62831e+06	1.06814e+07	Peak Found	Peak Found	High
FALSE	High	Master Protein	Q86XI2	Condensin-2 complex subunit G2 OS=Homo sapiens GN=NCAPG2 PE=1 SV=1	0.002	4.246	2	2	2	2	1	1143	130.9	6.87	1.7	2	0	100	459107	688193	2.74495e+06	Peak Found	Peak Found	High
FALSE	High	Master Protein	P38646	Stress-70 protein, mitochondrial OS=Homo sapiens GN=HSPA9 PE=1 SV=2	0	29.311	22	11	19	11	1	679	73.6	6.16	8.21	11	0	100	1.25873e+07	1.92647e+07	2.18996e+07	High	High	High
FALSE	High	Master Protein	Q14204	Cytoplasmic dynein 1 heavy chain 1 OS=Homo sapiens GN=DYNC1H1 PE=1 SV=5	0.002	4.022	1	2	2	2	1	4646	532.1	6.4	0	2	0	100	266231	409193	1.13425e+06	Peak Found	Peak Found	High
FALSE	High	Master Protein	P53621	Coatomer subunit alpha OS=Homo sapiens GN=COPA PE=1 SV=2	0.002	3.982	2	2	2	2	1	1224	138.3	7.66	0	2	0	100	663443	1.02569e+06	1.28622e+06	Peak Found	Peak Found	High
FALSE	Medium	Master Protein	Q16531	DNA damage-binding protein 1 OS=Homo sapiens GN=DDB1 PE=1 SV=1	0.01	1.952	1	1	1	1	1	1140	126.9	5.26	0	1	0	100	258270	400413	402598	Peak Found	High	Peak Found
FALSE	Medium	Master Protein	Q8N163	Cell cycle and apoptosis regulator protein 2 OS=Homo sapiens GN=CCAR2 PE=1 SV=2	0.038	1.477	1	1	1	1	1	923	102.8	5.22	0	1	0	100	211521	329695	388590	Peak Found	Peak Found	High
FALSE	High	Master Protein	P17480	Nucleolar transcription factor 1 OS=Homo sapiens GN=UBTF PE=1 SV=1	0	23.817	15	9	16	9	1	764	89.4	5.81	6.25	9	0	100	3.56912e+07	5.59859e+07	2.72638e+07	High	High	High
FALSE	High	Master Protein	P11142	Heat shock cognate 71 kDa protein OS=Homo sapiens GN=HSPA8 PE=1 SV=1	0	77.073	37	21	60	17	1	646	70.9	5.52	49.52	21	4	100	1.62523e+08	2.56751e+08	3.10961e+08	High	High	High
FALSE	High	Master Protein	P49916	DNA ligase 3 OS=Homo sapiens GN=LIG3 PE=1 SV=2	0	58.85	22	21	47	21	1	1009	112.8	9.01	20.8	21	0	100	1.05682e+08	1.6748e+08	8.32704e+07	High	High	High
FALSE	High	Master Protein	Q9Y4W6	AFG3-like protein 2 OS=Homo sapiens GN=AFG3L2 PE=1 SV=2	0	18.53	10	7	9	7	1	797	88.5	8.66	3.48	7	0	100	2.78088e+06	4.48011e+06	17904064	Peak Found	High	High
FALSE	Medium	Master Protein	Q9H0U3	Magnesium transporter protein 1 OS=Homo sapiens GN=MAGT1 PE=1 SV=1	0.019	1.871	2	1	2	1	1	335	38	9.63	0	1	0	100	852309	1.37699e+06	1249003	Peak Found	High	High
FALSE	High	Master Protein	Q14764	Major vault protein OS=Homo sapiens GN=MVP PE=1 SV=4	0	109.583	42	32	101	32	1	893	99.3	5.48	73.31	32	0	100	3.08385e+08	4.99674e+08	276011146	High	High	High
FALSE	High	Master Protein	P05023	Sodium/potassium-transporting ATPase subunit alpha-1 OS=Homo sapiens GN=ATP1A1 PE=1 SV=1	0	18.029	8	7	9	7	1	1023	112.8	5.49	6.5	7	0	100	3.205e+06	5.32477e+06	8.93705e+06	Peak Found	High	High
FALSE	High	Master Protein	P26358	DNA (cytosine-5)-methyltransferase 1 OS=Homo sapiens GN=DNMT1 PE=1 SV=2	0	6.987	2	4	4	4	1	1616	183.1	7.75	2.2	4	0	100	517308	860755	3.1001e+06	Peak Found	Peak Found	High
FALSE	High	Master Protein	Q02809	Procollagen-lysine,2-oxoglutarate 5-dioxygenase 1 OS=Homo sapiens GN=PLOD1 PE=1 SV=2	0	40.607	27	16	31	16	1	727	83.5	6.95	14.62	16	0	100	2.47179e+07	4.12389e+07	1.07931e+08	High	High	High
FALSE	High	Master Protein	P08133	Annexin A6 OS=Homo sapiens GN=ANXA6 PE=1 SV=3	0.007	1.959	1	1	1	1	1	673	75.8	5.6	0	1	0	100	297908	500015	536701	Peak Found	High	Peak Found
FALSE	High	Master Protein	P68371	Tubulin beta-4B chain OS=Homo sapiens GN=TUBB4B PE=1 SV=1	0	36.74	32	11	43	3	1	445	49.8	4.89	10.46	11	8	100	4.61725e+07	7.76633e+07	1.07357e+08	Peak Found	High	High
FALSE	High	Master Protein	Q6SPF0	Atherin OS=Homo sapiens GN=SAMD1 PE=1 SV=1	0	12.287	16	5	7	5	1	538	56	7.58	0	5	0	100	6.07303e+06	1.04619e+07	4.09525e+06	Peak Found	High	High
FALSE	High	Master Protein	P15880	40S ribosomal protein S2 OS=Homo sapiens GN=RPS2 PE=1 SV=2	0.006	2.046	4	1	2	1	1	293	31.3	10.24	0	1	0	100	1.68547e+06	2.93311e+06	1.33638e+06	Peak Found	High	High
FALSE	High	Master Protein	Q99715	Collagen alpha-1(XII) chain OS=Homo sapiens GN=COL12A1 PE=1 SV=2	0.003	2.996	0	1	1	1	1	3063	332.9	5.53	1.82	1	0	100	282387	492094	480630	Peak Found	Peak Found	High
FALSE	High	Master Protein	Q9Y2X7	ARF GTPase-activating protein GIT1 OS=Homo sapiens GN=GIT1 PE=1 SV=2	0	4.332	3	2	2	2	1	761	84.3	6.8	0	2	0	100	96335.5	169321	761094	Peak Found	Peak Found	High
FALSE	High	Master Protein	P11021	78 kDa glucose-regulated protein OS=Homo sapiens GN=HSPA5 PE=1 SV=2	0	58.937	35	19	48	17	1	654	72.3	5.16	34.13	19	0	100	3.82682e+07	6.755e+07	8.09251e+07	High	High	High
FALSE	High	Master Protein	P41252	Isoleucine--tRNA ligase, cytoplasmic OS=Homo sapiens GN=IARS PE=1 SV=2	0	7.091	3	3	3	3	1	1262	144.4	6.15	0	3	0	100	970048	1.71971e+06	3.74694e+06	Peak Found	Peak Found	High
FALSE	High	Master Protein	O00139	Kinesin-like protein KIF2A OS=Homo sapiens GN=KIF2A PE=1 SV=3	0	18.203	10	8	9	7	1	706	79.9	6.68	2.08	8	1	100	3.8799e+06	6.89389e+06	3.88306e+07	Peak Found	Peak Found	High
FALSE	High	Master Protein	O95831	Apoptosis-inducing factor 1, mitochondrial OS=Homo sapiens GN=AIFM1 PE=1 SV=1	0	9.287	11	4	6	4	1	613	66.9	8.95	2.26	4	0	100	1.6911e+06	3.00763e+06	3.12584e+06	Peak Found	High	High
FALSE	High	Master Protein	P26639	Threonine--tRNA ligase, cytoplasmic OS=Homo sapiens GN=TARS PE=1 SV=3	0	5.579	3	2	3	2	1	723	83.4	6.67	5.35	2	0	100	1.28173e+06	2.29355e+06	5.72147e+06	Peak Found	High	High
FALSE	High	Master Protein	Q9UG63	ATP-binding cassette sub-family F member 2 OS=Homo sapiens GN=ABCF2 PE=1 SV=2	0	7.56	4	2	3	2	1	623	71.2	7.37	0	2	0	100	1.07801e+06	1.93025e+06	3.16302e+06	Peak Found	High	High
FALSE	High	Master Protein	Q86VP6	Cullin-associated NEDD8-dissociated protein 1 OS=Homo sapiens GN=CAND1 PE=1 SV=2	0	4.548	2	2	2	2	1	1230	136.3	5.78	0	2	0	100	352167	631020	756663	Peak Found	High	High
FALSE	High	Master Protein	P33176	Kinesin-1 heavy chain OS=Homo sapiens GN=KIF5B PE=1 SV=1	0	11.896	6	5	6	5	1	963	109.6	6.51	1.74	5	0	100	1.23732e+06	2.23243e+06	3.89682e+06	Peak Found	High	High
FALSE	High	Master Protein	O60884	DnaJ homolog subfamily A member 2 OS=Homo sapiens GN=DNAJA2 PE=1 SV=1	0.002	3.955	8	2	2	2	1	412	45.7	6.48	0	2	0	100	473562	876035	1.35526e+06	Peak Found	Peak Found	High
FALSE	High	Master Protein	Q99661	Kinesin-like protein KIF2C OS=Homo sapiens GN=KIF2C PE=1 SV=2	0	19.024	12	8	14	7	1	725	81.3	7.83	5.73	8	0	100	4.10868e+06	7.60902e+06	2.83938e+07	High	High	High
FALSE	High	Master Protein	Q96QC0	Serine/threonine-protein phosphatase 1 regulatory subunit 10 OS=Homo sapiens GN=PPP1R10 PE=1 SV=1	0	7.979	3	3	3	3	1	940	99	9.17	1.68	3	0	100	187913	359210	5.41645e+06	Peak Found	Peak Found	High
FALSE	High	Master Protein	P40939	Trifunctional enzyme subunit alpha, mitochondrial OS=Homo sapiens GN=HADHA PE=1 SV=2	0	10.943	6	4	7	4	1	763	82.9	9.04	1.89	4	0	100	2.5935e+06	5.02181e+06	4.75723e+06	Peak Found	High	High
FALSE	High	Master Protein	Q8WXW3	Progesterone-induced-blocking factor 1 OS=Homo sapiens GN=PIBF1 PE=1 SV=2	0.002	3.112	1	1	1	1	1	757	89.8	6.02	1.9	1	0	100	259017	501942	518029	Peak Found	Peak Found	High
FALSE	High	Master Protein	P78527	DNA-dependent protein kinase catalytic subunit OS=Homo sapiens GN=PRKDC PE=1 SV=3	0	16.207	2	8	8	8	1	4128	468.8	7.12	2	8	0	100	1.99636e+06	3.97773e+06	6.22722e+06	Peak Found	Peak Found	High
FALSE	High	Master Protein	P08240	Signal recognition particle receptor subunit alpha OS=Homo sapiens GN=SRPRA PE=1 SV=2	0	8.962	5	3	4	3	1	638	69.8	8.95	3.64	3	0	100	1.3424e+06	2.6766e+06	5.07872e+06	Peak Found	High	High
FALSE	High	Master Protein	P05166	Propionyl-CoA carboxylase beta chain, mitochondrial OS=Homo sapiens GN=PCCB PE=1 SV=3	0	14.075	14	6	8	6	1	539	58.2	7.64	2.21	6	0	100	3.24846e+06	6.53624e+06	5.54299e+06	Peak Found	High	High
FALSE	High	Master Protein	Q7Z2E3	Aprataxin OS=Homo sapiens GN=APTX PE=1 SV=2	0.003	3.109	3	1	1	1	1	356	40.7	9.17	1.62	1	0	100	923475	1.88408e+06		Peak Found	High	Not Found
FALSE	High	Master Protein	Q8NE71	ATP-binding cassette sub-family F member 1 OS=Homo sapiens GN=ABCF1 PE=1 SV=2	0	13.121	6	5	6	5	1	845	95.9	6.8	5.52	5	0	100	1.78906e+06	3.66907e+06	1.30831e+07	High	High	High
FALSE	High	Master Protein	P39656	Dolichyl-diphosphooligosaccharide--protein glycosyltransferase 48 kDa subunit OS=Homo sapiens GN=DDOST PE=1 SV=4	0	18.607	14	6	16	6	1	456	50.8	6.55	11.33	6	0	100	1.4473e+07	2.96995e+07	6.53509e+07	High	High	High
FALSE	High	Master Protein	P11387	DNA topoisomerase 1 OS=Homo sapiens GN=TOP1 PE=1 SV=2	0	21.609	11	8	14	8	1	765	90.7	9.31	3.5	8	0	100	3.83412e+07	7.87968e+07	4.1982e+07	High	High	High
FALSE	High	Master Protein	P23458	Tyrosine-protein kinase JAK1 OS=Homo sapiens GN=JAK1 PE=1 SV=2	0	4.612	2	2	2	2	1	1154	133.2	7.55	0	2	0	100	832697	1.71149e+06	3.10451e+06	Peak Found	Peak Found	High
FALSE	High	Master Protein	Q7L576	Cytoplasmic FMR1-interacting protein 1 OS=Homo sapiens GN=CYFIP1 PE=1 SV=1	0	15.279	6	7	7	7	1	1253	145.1	6.9	3.46	7	0	100	1.03398e+06	2.17226e+06	7.49176e+06	Peak Found	Peak Found	High
FALSE	High	Master Protein	Q96JJ3	Engulfment and cell motility protein 2 OS=Homo sapiens GN=ELMO2 PE=1 SV=2	0	5.596	5	3	3	3	1	720	82.6	5.9	0	3	0	100	701320	1.47576e+06	6.76187e+06	Peak Found	Peak Found	High
FALSE	High	Master Protein	Q9Y230	RuvB-like 2 OS=Homo sapiens GN=RUVBL2 PE=1 SV=3	0	20.166	18	7	10	7	1	463	51.1	5.64	5.43	7	0	100	7.66545e+06	1.61821e+07	2.42068e+07	Peak Found	High	High
FALSE	Medium	Master Protein	Q8NEM7	Transcription factor SPT20 homolog OS=Homo sapiens GN=SUPT20H PE=1 SV=2	0.019	1.873	1	1	1	1	1	779	85.7	8.48	0	1	0	100	308364	656898	1.19182e+06	Peak Found	Peak Found	High
FALSE	High	Master Protein	Q9Y2A7	Nck-associated protein 1 OS=Homo sapiens GN=NCKAP1 PE=1 SV=1	0	4.623	2	2	2	2	1	1128	128.7	6.62	0	2	0	100	262755	564110	1.93396e+06	Peak Found	Peak Found	High
FALSE	High	Master Protein	Q96JM7	Lethal(3)malignant brain tumor-like protein 3 OS=Homo sapiens GN=L3MBTL3 PE=1 SV=2	0.002	3.894	3	2	3	2	1	780	88.3	6.46	1.65	2	0	100	716521	1.55776e+06	574799	Peak Found	High	High
FALSE	Medium	Master Protein	P53355	Death-associated protein kinase 1 OS=Homo sapiens GN=DAPK1 PE=1 SV=6	0.021	1.777	1	1	1	1	1	1430	159.9	6.83	0	1	0	100	55876	122380	499156	Peak Found	Peak Found	High
FALSE	High	Master Protein	Q14CX7	N-alpha-acetyltransferase 25, NatB auxiliary subunit OS=Homo sapiens GN=NAA25 PE=1 SV=1	0.002	4.051	2	2	3	2	1	972	112.2	6.64	0	2	0	100	289267	638210	2.96387e+06	Peak Found	High	High
FALSE	High	Master Protein	P04114	Apolipoprotein B-100 OS=Homo sapiens GN=APOB PE=1 SV=2	0	13.467	1	5	10	5	1	4563	515.3	7.05	9.28	5	0	100	1.03432e+07	2.29132e+07	2.48892e+07	High	High	High
FALSE	High	Master Protein	P23396	40S ribosomal protein S3 OS=Homo sapiens GN=RPS3 PE=1 SV=2	0	18.669	31	7	14	7	1	243	26.7	9.66	5.66	7	0	100	1.3283e+07	2.95781e+07	9.15177e+06	High	High	High
FALSE	High	Master Protein	Q9GZT9	Egl nine homolog 1 OS=Homo sapiens GN=EGLN1 PE=1 SV=1	0.005	2.152	3	1	1	1	1	426	46	8.53	0	1	0	100	168064	377049	537996	Peak Found	Peak Found	High
FALSE	High	Master Protein	Q86V81	THO complex subunit 4 OS=Homo sapiens GN=ALYREF PE=1 SV=3	0.003	2.823	4	1	1	1	1	257	26.9	11.15	0	1	0	100	529208	1.20186e+06	2.05123e+06	Peak Found	Peak Found	High
FALSE	High	Master Protein	Q07021	Complement component 1 Q subcomponent-binding protein, mitochondrial OS=Homo sapiens GN=C1QBP PE=1 SV=1	0.002	3.112	5	1	1	1	1	282	31.3	4.84	0	1	0	100	217461	497452	301694	Peak Found	High	Peak Found
FALSE	High	Master Protein	Q13620	Cullin-4B OS=Homo sapiens GN=CUL4B PE=1 SV=4	0	7.304	4	4	4	4	1	913	103.9	7.37	0	4	0	100	1.12619e+06	2.58779e+06	3.9967e+06	Peak Found	Peak Found	High
FALSE	High	Master Protein	P39748	Flap endonuclease 1 OS=Homo sapiens GN=FEN1 PE=1 SV=1	0	7.436	8	3	6	3	1	380	42.6	8.62	0	3	0	100	3.45729e+06	7.95697e+06	4.02219e+07	High	High	High
FALSE	High	Master Protein	P17676	CCAAT/enhancer-binding protein beta OS=Homo sapiens GN=CEBPB PE=1 SV=2	0.003	2.63	3	1	2	1	1	345	36.1	8.31	0	1	0	100	1.43299e+06	3.35094e+06	1891772	Peak Found	High	High
FALSE	High	Master Protein	O60879	Protein diaphanous homolog 2 OS=Homo sapiens GN=DIAPH2 PE=1 SV=1	0.004	2.321	1	1	1	1	1	1101	125.5	6.58	0	1	0	100	95335.3	224186	692667	Peak Found	Peak Found	High
FALSE	High	Master Protein	Q96PU4	E3 ubiquitin-protein ligase UHRF2 OS=Homo sapiens GN=UHRF2 PE=1 SV=1	0.002	3.964	2	2	2	2	1	802	89.9	8.21	0	2	0	100	930191	2.19315e+06	5117194	Peak Found	Peak Found	High
FALSE	High	Master Protein	Q8TDB6	E3 ubiquitin-protein ligase DTX3L OS=Homo sapiens GN=DTX3L PE=1 SV=1	0	5.058	4	2	2	2	1	740	83.5	8.06	0	2	0	100	462182	1.08995e+06	433676	Peak Found	High	Peak Found
FALSE	High	Master Protein	Q13509	Tubulin beta-3 chain OS=Homo sapiens GN=TUBB3 PE=1 SV=2	0	32.331	27	10	40	3	1	450	50.4	4.93	20.67	10	0	100	3.24477e+06	7.73236e+06	8.60932e+06	Peak Found	High	High
FALSE	High	Master Protein	P78347	General transcription factor II-I OS=Homo sapiens GN=GTF2I PE=1 SV=2	0	101.043	36	33	90	33	1	998	112.3	6.39	53.13	33	0	100	1.22368e+08	2.91836e+08	4.39539e+08	High	High	High
FALSE	High	Master Protein	Q8IUD2	ELKS/Rab6-interacting/CAST family member 1 OS=Homo sapiens GN=ERC1 PE=1 SV=1	0	7.929	4	4	5	4	1	1116	128	5.97	1.7	4	0	100	378269	911644	3.12972e+06	Peak Found	High	High
FALSE	Medium	Master Protein	Q9Y6R7	IgGFc-binding protein OS=Homo sapiens GN=FCGBP PE=1 SV=3	0.027	1.649	0	1	1	1	1	5405	571.6	5.34	0	1	0	100	368068	899591	504250	Peak Found	Peak Found	High
FALSE	High	Master Protein	P47756	F-actin-capping protein subunit beta OS=Homo sapiens GN=CAPZB PE=1 SV=4	0.005	2.082	5	1	2	1	1	277	31.3	5.59	0	1	0	100	251639	619378	959592	Peak Found	High	High
FALSE	High	Master Protein	Q96T88	E3 ubiquitin-protein ligase UHRF1 OS=Homo sapiens GN=UHRF1 PE=1 SV=1	0	26.192	14	10	14	10	1	793	89.8	7.56	8.5	10	0	100	3.44248e+06	8.52831e+06	2.22569e+07	Peak Found	High	High
FALSE	Medium	Master Protein	O00567	Nucleolar protein 56 OS=Homo sapiens GN=NOP56 PE=1 SV=4	0.019	1.821	1	1	1	1	1	594	66	9.19	0	1	0	100	587007	1.47052e+06	477743	Peak Found	Peak Found	High
FALSE	High	Master Protein	Q6NZI2	Caveolae-associated protein 1 OS=Homo sapiens GN=CAVIN1 PE=1 SV=1	0	23.471	19	7	13	7	1	390	43.5	5.6	11.61	7	0	100	5.48207e+06	1.37501e+07	4.70331e+07	Peak Found	High	High
FALSE	High	Master Protein	Q9H936	Mitochondrial glutamate carrier 1 OS=Homo sapiens GN=SLC25A22 PE=1 SV=1	0.006	2.014	2	1	1	1	1	323	34.4	9.29	0	1	0	100	468647	1.1827e+06	1.12953e+06	Peak Found	High	Peak Found
FALSE	High	Master Protein	P68104	Elongation factor 1-alpha 1 OS=Homo sapiens GN=EEF1A1 PE=1 SV=1	0	47.101	29	13	83	6	1	462	50.1	9.01	77.82	13	7	100	7.57866e+08	1.91552e+09	3.06154e+09	High	High	High
FALSE	High	Master Protein	P55084	Trifunctional enzyme subunit beta, mitochondrial OS=Homo sapiens GN=HADHB PE=1 SV=3	0	13.931	11	5	8	5	1	474	51.3	9.41	9.02	5	0	100	2.11922e+06	5.35851e+06	5323240	Peak Found	High	High
FALSE	High	Master Protein	P36776	Lon protease homolog, mitochondrial OS=Homo sapiens GN=LONP1 PE=1 SV=2	0	14.494	6	5	6	5	1	959	106.4	6.39	5.57	5	0	100	577085	1.47398e+06	1.0478e+07	Peak Found	High	High
FALSE	Medium	Master Protein	Q13045	Protein flightless-1 homolog OS=Homo sapiens GN=FLII PE=1 SV=2	0.038	1.468	1	1	1	1	1	1269	144.7	6.05	0	1	0	100	324527	831768	609825	Peak Found	High	Peak Found
FALSE	High	Master Protein	Q9Y512	Sorting and assembly machinery component 50 homolog OS=Homo sapiens GN=SAMM50 PE=1 SV=3	0.005	2.169	1	1	2	1	1	469	51.9	6.9	0	1	0	100	224775	578162	1.02301e+06	Peak Found	High	High
FALSE	High	Master Protein	P50416	Carnitine O-palmitoyltransferase 1, liver isoform OS=Homo sapiens GN=CPT1A PE=1 SV=2	0	8.342	5	3	4	3	1	773	88.3	8.65	0	3	0	100	369481	952762	1.85399e+06	Peak Found	High	High
FALSE	Medium	Master Protein	Q9NV70	Exocyst complex component 1 OS=Homo sapiens GN=EXOC1 PE=1 SV=4	0.024	1.748	1	1	2	1	1	894	101.9	6.61	0	1	0	100	95035.1	245390	486402	Peak Found	High	High
FALSE	High	Master Protein	Q9NUW8	Tyrosyl-DNA phosphodiesterase 1 OS=Homo sapiens GN=TDP1 PE=1 SV=2	0	11.501	6	3	5	3	1	608	68.4	7.65	1.78	3	0	100	1.0943e+06	2.84262e+06	2.81943e+06	Peak Found	High	High
FALSE	High	Master Protein	P10244	Myb-related protein B OS=Homo sapiens GN=MYBL2 PE=1 SV=1	0	7.322	6	3	4	3	1	700	78.7	6.87	0	3	0	100	1.13227e+06	2.94153e+06	1.71266e+06	Peak Found	High	High
FALSE	High	Master Protein	Q14004	Cyclin-dependent kinase 13 OS=Homo sapiens GN=CDK13 PE=1 SV=2	0.003	2.552	1	1	2	1	1	1512	164.8	9.69	0	1	0	100	1.02382e+06	2.70182e+06	2.9642e+06	Peak Found	High	High
FALSE	High	Master Protein	P40222	Alpha-taxilin OS=Homo sapiens GN=TXLNA PE=1 SV=3	0	19.42	12	8	14	8	1	546	61.9	6.52	3.63	8	0	100	8.65197e+06	2.29053e+07	4.36495e+07	High	High	High
FALSE	High	Master Protein	P04844	Dolichyl-diphosphooligosaccharide--protein glycosyltransferase subunit 2 OS=Homo sapiens GN=RPN2 PE=1 SV=3	0	9.338	6	3	4	3	1	631	69.2	5.69	2.25	3	0	100	734600	1.98654e+06	1.75606e+06	Peak Found	High	High
FALSE	High	Master Protein	O94905	Erlin-2 OS=Homo sapiens GN=ERLIN2 PE=1 SV=1	0	6.225	8	2	2	2	1	339	37.8	5.62	4.53	2	0	100	1.64188e+06	4.45222e+06	2.88326e+06	Peak Found	Peak Found	High
FALSE	High	Master Protein	O00560	Syntenin-1 OS=Homo sapiens GN=SDCBP PE=1 SV=1	0.003	2.617	6	1	1	1	1	298	32.4	7.53	0	1	0	100	884359	2.42048e+06	982447	Peak Found	High	Peak Found
FALSE	High	Master Protein	P25705	ATP synthase subunit alpha, mitochondrial OS=Homo sapiens GN=ATP5A1 PE=1 SV=1	0	7.649	8	4	5	4	1	553	59.7	9.13	0	4	0	100	1.98744e+06	5.51671e+06	5.71113e+06	Peak Found	High	High
FALSE	High	Master Protein	Q9UJS0	Calcium-binding mitochondrial carrier protein Aralar2 OS=Homo sapiens GN=SLC25A13 PE=1 SV=2	0	20.123	12	7	14	7	1	675	74.1	8.62	7.93	7	0	100	3.01604e+06	8.58701e+06	8.50819e+06	Peak Found	High	High
FALSE	High	Master Protein	Q8WWM7	Ataxin-2-like protein OS=Homo sapiens GN=ATXN2L PE=1 SV=2	0	4.404	2	2	3	2	1	1075	113.3	8.59	1.88	2	0	100	352882	1.02867e+06	1.53175e+06	Peak Found	Peak Found	High
FALSE	High	Master Protein	Q5VIR6	Vacuolar protein sorting-associated protein 53 homolog OS=Homo sapiens GN=VPS53 PE=1 SV=1	0.003	2.96	2	1	1	1	1	699	79.6	6.02	0	1	0	100	96818.1	283230	735210	Peak Found	Peak Found	High
FALSE	High	Master Protein	Q96DT7	Zinc finger and BTB domain-containing protein 10 OS=Homo sapiens GN=ZBTB10 PE=1 SV=2	0	4.78	4	2	2	2	1	871	94.8	5.16	0	2	0	100	599796	1.77374e+06	1.65967e+06	Peak Found	High	High
FALSE	High	Master Protein	Q8IXQ6	Poly [ADP-ribose] polymerase 9 OS=Homo sapiens GN=PARP9 PE=1 SV=2	0	4.611	3	2	3	2	1	854	96.3	7.91	6.04	2	0	100	961423	2.93045e+06	943668	Peak Found	High	Peak Found
FALSE	High	Master Protein	Q6MZP7	Protein lin-54 homolog OS=Homo sapiens GN=LIN54 PE=1 SV=3	0	9.181	7	4	4	4	1	749	79.4	9.01	0	4	0	100	1.95129e+06	5.96412e+06	4.6004e+06	Peak Found	High	High
FALSE	High	Master Protein	Q14157	Ubiquitin-associated protein 2-like OS=Homo sapiens GN=UBAP2L PE=1 SV=2	0	15.261	8	6	8	6	1	1087	114.5	7.11	6.55	6	0	100	2.57158e+06	7.9316e+06	2.18551e+07	Peak Found	High	High
FALSE	High	Master Protein	P51610	Host cell factor 1 OS=Homo sapiens GN=HCFC1 PE=1 SV=2	0	29.351	8	12	16	12	1	2035	208.6	7.46	5.15	12	0	100	1.1112e+07	3.51762e+07	3.18248e+07	Peak Found	High	High
FALSE	High	Master Protein	A1X283	SH3 and PX domain-containing protein 2B OS=Homo sapiens GN=SH3PXD2B PE=1 SV=3	0	4.682	3	2	2	2	1	911	101.5	8.69	0	2	0	100	417568	1.32422e+06	3.58517e+06	Peak Found	High	High
FALSE	High	Master Protein	Q92754	Transcription factor AP-2 gamma OS=Homo sapiens GN=TFAP2C PE=1 SV=1	0	9.744	8	4	7	1	1	450	49.1	7.83	1.63	4	0	100	117344	374709	171378	Peak Found	High	Peak Found
FALSE	High	Master Protein	P42704	Leucine-rich PPR motif-containing protein, mitochondrial OS=Homo sapiens GN=LRPPRC PE=1 SV=3	0	4.54	1	2	2	2	1	1394	157.8	6.13	1.71	2	0	100	1.31244e+06	4.224e+06	1.0832e+06	Peak Found	High	High
FALSE	High	Master Protein	P18887	DNA repair protein XRCC1 OS=Homo sapiens GN=XRCC1 PE=1 SV=2	0	18.306	15	7	16	7	1	633	69.4	6.39	3.95	7	0	100	1.53066e+07	4.94322e+07	1.67624e+07	High	High	High
FALSE	High	Master Protein	A1A4S6	Rho GTPase-activating protein 10 OS=Homo sapiens GN=ARHGAP10 PE=1 SV=1	0	10.167	6	4	5	4	1	786	89.3	7.18	0	4	0	100	1.7349e+06	5.64978e+06	5.80155e+06	Peak Found	High	High
FALSE	High	Master Protein	P04843	Dolichyl-diphosphooligosaccharide--protein glycosyltransferase subunit 1 OS=Homo sapiens GN=RPN1 PE=1 SV=1	0	42.375	32	15	28	15	1	607	68.5	6.38	18.29	15	0	100	1.69459e+07	5.61877e+07	1.07387e+08	High	High	High
FALSE	Medium	Master Protein	Q9Y672	Dolichyl pyrophosphate Man9GlcNAc2 alpha-1,3-glucosyltransferase OS=Homo sapiens GN=ALG6 PE=1 SV=2	0.038	1.477	2	1	1	1	1	507	58.1	8.46	0	1	0	100	79038.2	262974	828933	Peak Found	Peak Found	High
FALSE	High	Master Protein	Q16649	Nuclear factor interleukin-3-regulated protein OS=Homo sapiens GN=NFIL3 PE=1 SV=2	0.004	2.336	3	1	1	1	1	462	51.4	7.18	0	1	0	100	225178	753750	311830	Peak Found	High	Peak Found
FALSE	High	Master Protein	Q9NUQ3	Gamma-taxilin OS=Homo sapiens GN=TXLNG PE=1 SV=2	0	4.96	3	2	3	2	1	528	60.5	7.52	0	2	0	100	603513	2.03487e+06	5.5465e+06	Peak Found	Peak Found	High
FALSE	Medium	Master Protein	Q9Y678	Coatomer subunit gamma-1 OS=Homo sapiens GN=COPG1 PE=1 SV=1	0.027	1.647	1	1	1	1	1	874	97.7	5.47	1.79	1	0	100	923461	3.24758e+06	3.25393e+06	Peak Found	Peak Found	High
FALSE	High	Master Protein	O43298	Zinc finger and BTB domain-containing protein 43 OS=Homo sapiens GN=ZBTB43 PE=1 SV=1	0	6.081	6	2	3	2	1	467	52.6	5.76	4.89	2	0	100	897756	3.16657e+06	1.13569e+06	Peak Found	High	High
FALSE	High	Master Protein	P07910	Heterogeneous nuclear ribonucleoproteins C1/C2 OS=Homo sapiens GN=HNRNPC PE=1 SV=4	0	6.218	9	2	4	2	1	306	33.7	5.08	4.27	2	0	100	1.71876e+06	6.08271e+06	601011	High	High	High
FALSE	High	Master Protein	Q16698	2,4-dienoyl-CoA reductase, mitochondrial OS=Homo sapiens GN=DECR1 PE=1 SV=1	0.003	2.674	7	1	1	1	1	335	36	9.28	0	1	0	100	220331	798995		Peak Found	High	Not Found
FALSE	High	Master Protein	O75044	SLIT-ROBO Rho GTPase-activating protein 2 OS=Homo sapiens GN=SRGAP2 PE=1 SV=2	0	13.257	7	6	7	6	1	1071	120.8	6.7	0	6	0	100	287931	1.04632e+06	4.86094e+06	Peak Found	Peak Found	High
FALSE	High	Master Protein	O95347	Structural maintenance of chromosomes protein 2 OS=Homo sapiens GN=SMC2 PE=1 SV=2	0	72.513	25	26	46	26	1	1197	135.6	8.43	39.46	26	0	100	2.37114e+07	8.63732e+07	1.66472e+08	High	High	High
FALSE	High	Master Protein	Q8TCJ2	Dolichyl-diphosphooligosaccharide--protein glycosyltransferase subunit STT3B OS=Homo sapiens GN=STT3B PE=1 SV=1	0	5.313	3	2	3	2	1	826	93.6	8.91	0	2	0	100	1.57704e+06	5.75263e+06	7.54381e+06	Peak Found	High	High
FALSE	High	Master Protein	P28370	Probable global transcription activator SNF2L1 OS=Homo sapiens GN=SMARCA1 PE=1 SV=2	0	21.078	8	9	12	2	1	1054	122.5	8.09	0	9	0	100	747744	2.75046e+06	1.74556e+06	Peak Found	High	High
FALSE	High	Master Protein	Q02978	Mitochondrial 2-oxoglutarate/malate carrier protein OS=Homo sapiens GN=SLC25A11 PE=1 SV=3	0	5.957	11	2	2	2	1	314	34	9.91	0	2	0	100	300009	1.12593e+06	392343	Peak Found	High	Peak Found
FALSE	High	Master Protein	Q8N3U4	Cohesin subunit SA-2 OS=Homo sapiens GN=STAG2 PE=1 SV=3	0	9.591	3	4	4	4	1	1231	141.2	5.43	3.5	4	0	100	1.24238e+06	4.71258e+06	1.2464e+07	Peak Found	Peak Found	High
FALSE	High	Master Protein	P12268	Inosine-5'-monophosphate dehydrogenase 2 OS=Homo sapiens GN=IMPDH2 PE=1 SV=2	0	4.386	6	2	3	2	1	514	55.8	6.9	3.56	2	0	100	654503	2.49053e+06	1.08673e+06	Peak Found	High	High
FALSE	High	Master Protein	Q01196	Runt-related transcription factor 1 OS=Homo sapiens GN=RUNX1 PE=1 SV=3	0	12.635	17	6	7	6	1	453	48.7	9.35	0	6	0	100	2.54353e+06	9.74315e+06	6.59802e+06	Peak Found	High	High
FALSE	High	Master Protein	Q9NZN4	EH domain-containing protein 2 OS=Homo sapiens GN=EHD2 PE=1 SV=2	0	12.411	11	6	8	6	1	543	61.1	6.46	3.69	6	0	100	1.65489e+06	6.38484e+06	9.29345e+06	Peak Found	High	High
FALSE	High	Master Protein	P00338	L-lactate dehydrogenase A chain OS=Homo sapiens GN=LDHA PE=1 SV=2	0.003	3.049	3	1	2	1	1	332	36.7	8.27	0	1	0	100	316283	1.23659e+06	963025	Peak Found	High	High
FALSE	High	Master Protein	Q8N3F8	MICAL-like protein 1 OS=Homo sapiens GN=MICALL1 PE=1 SV=2	0	7.068	3	3	3	3	1	863	93.4	7.25	0	3	0	100	138244	551824	2.74151e+06	Peak Found	Peak Found	High
FALSE	High	Master Protein	Q93009	Ubiquitin carboxyl-terminal hydrolase 7 OS=Homo sapiens GN=USP7 PE=1 SV=2	0	5.082	2	3	3	3	1	1102	128.2	5.55	0	3	0	100	217313	877920	2.85026e+06	Peak Found	Peak Found	High
FALSE	Medium	Master Protein	Q9UBM7	7-dehydrocholesterol reductase OS=Homo sapiens GN=DHCR7 PE=1 SV=1	0.019	1.874	2	1	1	1	1	475	54.5	8.7	0	1	0	100	538645	2.24119e+06	632849	Peak Found	High	Peak Found
FALSE	High	Master Protein	P08758	Annexin A5 OS=Homo sapiens GN=ANXA5 PE=1 SV=2	0	9.944	15	5	7	5	1	320	35.9	5.05	1.65	5	0	100	1.56319e+06	6.60983e+06	5.91131e+06	Peak Found	High	High
FALSE	High	Master Protein	Q9UI36	Dachshund homolog 1 OS=Homo sapiens GN=DACH1 PE=1 SV=3	0.004	2.362	1	1	1	1	1	760	78.6	8.51	0	1	0	100	222485	944114	412739	Peak Found	High	Peak Found
FALSE	High	Master Protein	O95785	Protein Wiz OS=Homo sapiens GN=WIZ PE=1 SV=2	0	7.629	2	3	5	3	1	1651	178.6	6.86	6.13	3	0	100	1.09619e+06	4.65749e+06	5.71044e+06	Peak Found	High	High
FALSE	High	Master Protein	P06746	DNA polymerase beta OS=Homo sapiens GN=POLB PE=1 SV=3	0.002	3.717	6	2	3	2	1	335	38.2	8.95	0	2	0	100	609683	2.61081e+06	1.48916e+06	Peak Found	High	Peak Found
FALSE	High	Master Protein	Q96CW5	Gamma-tubulin complex component 3 OS=Homo sapiens GN=TUBGCP3 PE=1 SV=2	0	7.001	4	3	4	3	1	907	103.5	8.12	1.89	3	0	100	240136	1.03888e+06	3.41082e+06	Peak Found	High	High
FALSE	High	Master Protein	Q09666	Neuroblast differentiation-associated protein AHNAK OS=Homo sapiens GN=AHNAK PE=1 SV=2	0	22.312	2	10	11	10	1	5890	628.7	6.15	3.3	10	0	100	810231	3.51062e+06	1.28123e+07	Peak Found	High	High
FALSE	High	Master Protein	Q15003	Condensin complex subunit 2 OS=Homo sapiens GN=NCAPH PE=1 SV=3	0	17.386	11	7	10	7	1	741	82.5	5.06	5.1	7	0	100	3.31752e+06	1.45463e+07	3.29528e+07	Peak Found	High	High
FALSE	High	Master Protein	Q86YP4	Transcriptional repressor p66-alpha OS=Homo sapiens GN=GATAD2A PE=1 SV=1	0	7.38	5	3	3	2	1	633	68	9.94	1.79	3	0	100	776149	3.41594e+06	3.87825e+06	Peak Found	High	Peak Found
FALSE	High	Master Protein	O95573	Long-chain-fatty-acid--CoA ligase 3 OS=Homo sapiens GN=ACSL3 PE=1 SV=3	0.002	3.707	3	2	2	2	1	720	80.4	8.38	0	2	0	100	372557	1.6488e+06	1.48112e+06	Peak Found	High	High
FALSE	High	Master Protein	Q8IYB8	ATP-dependent RNA helicase SUPV3L1, mitochondrial OS=Homo sapiens GN=SUPV3L1 PE=1 SV=1	0	23.288	15	9	13	9	1	786	87.9	7.99	3.88	9	0	100	1.87511e+06	8.33352e+06	2.54596e+07	Peak Found	High	High
FALSE	High	Master Protein	P22670	MHC class II regulatory factor RFX1 OS=Homo sapiens GN=RFX1 PE=1 SV=2	0	6.225	3	2	4	2	1	979	104.7	6.29	1.68	2	0	100	572221	2.54582e+06	1975467	Peak Found	High	High
FALSE	High	Master Protein	O60934	Nibrin OS=Homo sapiens GN=NBN PE=1 SV=1	0	22.873	15	9	12	9	1	754	84.9	6.9	3.97	9	0	100	5.04627e+06	2.28913e+07	1.51966e+07	Peak Found	High	High
FALSE	High	Master Protein	Q13557	Calcium/calmodulin-dependent protein kinase type II subunit delta OS=Homo sapiens GN=CAMK2D PE=1 SV=3	0	25.795	21	9	16	7	1	499	56.3	7.25	18.92	9	2	100	8.10374e+06	3.68941e+07	77540793	Peak Found	High	High
FALSE	High	Master Protein	P56545	C-terminal-binding protein 2 OS=Homo sapiens GN=CTBP2 PE=1 SV=1	0	8.915	9	3	6	3	1	445	48.9	6.95	6.44	3	0	100	2.44059e+06	1.12081e+07	4.41011e+06	Peak Found	High	High
FALSE	High	Master Protein	O94842	TOX high mobility group box family member 4 OS=Homo sapiens GN=TOX4 PE=1 SV=1	0	11.551	13	5	5	5	1	621	66.2	5.06	0	5	0	100	137082	630715	5.24097e+06	Peak Found	Peak Found	High
FALSE	High	Master Protein	Q6PJG2	ELM2 and SANT domain-containing protein 1 OS=Homo sapiens GN=ELMSAN1 PE=1 SV=2	0	9.05	6	4	5	4	1	1045	114.9	9.19	0	4	0	100	1.04797e+06	4.85567e+06	4.12569e+06	Peak Found	High	High
FALSE	High	Master Protein	P23258	Tubulin gamma-1 chain OS=Homo sapiens GN=TUBG1 PE=1 SV=2	0	19.24	17	6	10	6	1	451	51.1	6.14	8.69	6	0	100	2.91222e+06	1.35265e+07	2.12794e+07	Peak Found	High	High
FALSE	High	Master Protein	O60341	Lysine-specific histone demethylase 1A OS=Homo sapiens GN=KDM1A PE=1 SV=2	0	31.137	15	10	18	10	1	852	92.8	6.52	10.78	10	0	100	9.2806e+06	4.40419e+07	3.64075e+07	Peak Found	High	High
FALSE	High	Master Protein	O96019	Actin-like protein 6A OS=Homo sapiens GN=ACTL6A PE=1 SV=1	0	13.103	13	5	8	5	1	429	47.4	5.6	3.37	5	0	100	2.81312e+06	1.3428e+07	1.54633e+07	Peak Found	High	High
FALSE	Medium	Master Protein	O43633	Charged multivesicular body protein 2a OS=Homo sapiens GN=CHMP2A PE=1 SV=1	0.028	1.633	4	1	1	1	1	222	25.1	5.97	0	1	0	100	220886	1.06176e+06	639639	Peak Found	High	Peak Found
FALSE	High	Master Protein	P62753	40S ribosomal protein S6 OS=Homo sapiens GN=RPS6 PE=1 SV=1	0.003	3.098	5	1	2	1	1	249	28.7	10.84	0	1	0	100	372044	1.78917e+06	369192	Peak Found	High	High
FALSE	High	Master Protein	Q05639	Elongation factor 1-alpha 2 OS=Homo sapiens GN=EEF1A2 PE=1 SV=1	0	30.503	28	10	59	3	1	463	50.4	9.03	56.09	10	0	100	595604	3.0644e+06	5.84064e+06	Peak Found	High	High
FALSE	High	Master Protein	P05549	Transcription factor AP-2-alpha OS=Homo sapiens GN=TFAP2A PE=1 SV=1	0	15.027	15	6	11	3	1	437	48	8.02	1.63	6	3	100	3.13761e+06	1.65091e+07	1.48634e+07	Peak Found	High	High
FALSE	High	Master Protein	Q7Z4H7	HAUS augmin-like complex subunit 6 OS=Homo sapiens GN=HAUS6 PE=1 SV=2	0	5.325	3	2	3	2	1	955	108.6	6.47	0	2	0	100	393093	2.07243e+06	3.57944e+06	Peak Found	High	High
FALSE	High	Master Protein	Q13472	DNA topoisomerase 3-alpha OS=Homo sapiens GN=TOP3A PE=1 SV=1	0	21.732	8	8	14	8	1	1001	112.3	8.34	3.35	8	0	100	4.96263e+06	2.62457e+07	1.8016e+07	Peak Found	High	High
FALSE	High	Master Protein	P24468	COUP transcription factor 2 OS=Homo sapiens GN=NR2F2 PE=1 SV=1	0	14.354	12	5	14	5	1	414	45.5	8.28	4.11	5	0	100	1.26258e+07	6.77565e+07	6.8138e+07	Peak Found	High	High
FALSE	High	Master Protein	Q96ST3	Paired amphipathic helix protein Sin3a OS=Homo sapiens GN=SIN3A PE=1 SV=2	0	7.55	3	3	3	3	1	1273	145.1	7.25	1.62	3	0	100	486674	2.63938e+06	1.98301e+06	Peak Found	High	High
FALSE	High	Master Protein	Q9NVR2	Integrator complex subunit 10 OS=Homo sapiens GN=INTS10 PE=1 SV=2	0	6.838	5	3	3	3	1	710	82.2	7.44	1.65	3	0	100	627139	3.409e+06	2.24359e+06	Peak Found	High	Peak Found
FALSE	High	Master Protein	P16520	Guanine nucleotide-binding protein G(I)/G(S)/G(T) subunit beta-3 OS=Homo sapiens GN=GNB3 PE=1 SV=1	0.003	3.076	3	1	2	1	1	340	37.2	5.67	0	1	0	100	645794	3.53996e+06	3.87299e+06	Peak Found	High	High
FALSE	High	Master Protein	Q8NC51	Plasminogen activator inhibitor 1 RNA-binding protein OS=Homo sapiens GN=SERBP1 PE=1 SV=2	0	7.884	12	4	4	4	1	408	44.9	8.65	0	4	0	100	513069	2.82692e+06	1.59639e+07	Peak Found	Peak Found	High
FALSE	High	Master Protein	Q9BSJ2	Gamma-tubulin complex component 2 OS=Homo sapiens GN=TUBGCP2 PE=1 SV=2	0	8.499	5	4	4	4	1	902	102.5	6.84	0	4	0	100	446613	2.48403e+06	3.80646e+06	Peak Found	Peak Found	High
FALSE	High	Master Protein	Q9UQE7	Structural maintenance of chromosomes protein 3 OS=Homo sapiens GN=SMC3 PE=1 SV=2	0	20.605	8	9	10	9	1	1217	141.5	7.18	1.87	9	0	100	977964	5.4527e+06	2.03791e+07	Peak Found	High	High
FALSE	High	Master Protein	O75475	PC4 and SFRS1-interacting protein OS=Homo sapiens GN=PSIP1 PE=1 SV=1	0	20.235	15	7	16	7	1	530	60.1	9.13	4.02	7	0	100	7.19905e+06	4.02458e+07	113334238	High	High	High
FALSE	High	Master Protein	Q29RF7	Sister chromatid cohesion protein PDS5 homolog A OS=Homo sapiens GN=PDS5A PE=1 SV=1	0	21.162	7	9	13	9	1	1337	150.7	7.91	4.63	9	0	100	1.32656e+06	7.42277e+06	2.02719e+07	Peak Found	High	High
FALSE	High	Master Protein	Q9NWB6	Arginine and glutamate-rich protein 1 OS=Homo sapiens GN=ARGLU1 PE=1 SV=1	0.003	2.573	3	1	1	1	1	273	33.2	10.35	0	1	0	100	275225	1.55301e+06	1061905	Peak Found	Peak Found	High
FALSE	High	Master Protein	Q9NZC9	SWI/SNF-related matrix-associated actin-dependent regulator of chromatin subfamily A-like protein 1 OS=Homo sapiens GN=SMARCAL1 PE=1 SV=1	0	11.968	7	6	7	6	1	954	105.9	9.06	1.67	6	0	100	1.56634e+06	9.03604e+06	9.91693e+06	Peak Found	High	High
FALSE	High	Master Protein	Q12824	SWI/SNF-related matrix-associated actin-dependent regulator of chromatin subfamily B member 1 OS=Homo sapiens GN=SMARCB1 PE=1 SV=2	0	5.649	6	2	5	2	1	385	44.1	6.23	1.73	2	0	100	697289	4.03236e+06	4.70385e+06	Peak Found	High	High
FALSE	High	Master Protein	Q9H9F9	Actin-related protein 5 OS=Homo sapiens GN=ACTR5 PE=1 SV=2	0	5.341	4	2	3	2	1	607	68.3	5.27	3.35	2	0	100	385141	2.2504e+06	1.4708e+06	Peak Found	High	High
FALSE	High	Master Protein	P04075	Fructose-bisphosphate aldolase A OS=Homo sapiens GN=ALDOA PE=1 SV=2	0	13.747	21	6	6	6	1	364	39.4	8.09	2.65	6	0	100	2.21588e+06	1.30427e+07	660039	Peak Found	High	Peak Found
FALSE	High	Master Protein	P49848	Transcription initiation factor TFIID subunit 6 OS=Homo sapiens GN=TAF6 PE=1 SV=1	0	16.056	12	6	6	6	1	677	72.6	8.6	3.48	6	0	100	1.21406e+06	7.31046e+06	3.36299e+06	Peak Found	High	High
FALSE	High	Master Protein	O95239	Chromosome-associated kinesin KIF4A OS=Homo sapiens GN=KIF4A PE=1 SV=3	0	64.283	21	24	38	24	1	1232	139.8	6.27	15.5	24	0	100	2.69862e+07	1.62673e+08	7.83024e+07	Peak Found	High	High
FALSE	High	Master Protein	P09874	Poly [ADP-ribose] polymerase 1 OS=Homo sapiens GN=PARP1 PE=1 SV=4	0	134.843	38	38	120	38	1	1014	113	8.88	69.01	38	0	100	2.15226e+08	1.30526e+09	8.77668e+08	High	High	High
FALSE	High	Master Protein	Q92878	DNA repair protein RAD50 OS=Homo sapiens GN=RAD50 PE=1 SV=1	0	46.31	15	19	27	19	1	1312	153.8	6.89	12.23	19	0	100	1.1943e+07	7.37893e+07	4.3931e+07	Peak Found	High	High
FALSE	High	Master Protein	Q9H9A7	RecQ-mediated genome instability protein 1 OS=Homo sapiens GN=RMI1 PE=1 SV=3	0	6.682	6	3	4	3	1	625	70.1	4.96	1.62	3	0	100	1.08306e+06	6.71186e+06	5.36623e+06	Peak Found	High	High
FALSE	High	Master Protein	P49917	DNA ligase 4 OS=Homo sapiens GN=LIG4 PE=1 SV=2	0	10.44	6	5	7	5	1	911	103.9	7.96	1.68	5	0	100	2.44939e+06	1.51957e+07	5.15025e+06	Peak Found	High	High
FALSE	High	Master Protein	Q9Y265	RuvB-like 1 OS=Homo sapiens GN=RUVBL1 PE=1 SV=1	0	22.316	22	8	11	8	1	456	50.2	6.42	2.95	8	0	100	2.29213e+06	1.42471e+07	2.21757e+07	Peak Found	High	High
FALSE	High	Master Protein	O14802	DNA-directed RNA polymerase III subunit RPC1 OS=Homo sapiens GN=POLR3A PE=1 SV=2	0	6.336	3	3	3	3	1	1390	155.5	8.48	0	3	0	100	27025.3	168198	2.90172e+06	Peak Found	Peak Found	High
FALSE	Medium	Master Protein	Q9HC98	Serine/threonine-protein kinase Nek6 OS=Homo sapiens GN=NEK6 PE=1 SV=2	0.025	1.666	3	1	1	1	1	313	35.7	8.03	0	1	0	100	67155.6	426049	578625	Peak Found	High	Peak Found
FALSE	High	Master Protein	Q9UKL0	REST corepressor 1 OS=Homo sapiens GN=RCOR1 PE=1 SV=2	0	6.184	5	2	2	2	1	485	53.3	7.03	2.29	2	0	100	1.12415e+06	7.13978e+06	4.0808e+06	Peak Found	High	Peak Found
FALSE	High	Master Protein	P49959	Double-strand break repair protein MRE11 OS=Homo sapiens GN=MRE11 PE=1 SV=3	0	26.743	19	10	16	10	1	708	80.5	5.9	9.49	10	0	100	5.82472e+06	3.71876e+07	2.90946e+07	Peak Found	High	High
FALSE	High	Master Protein	Q01167	Forkhead box protein K2 OS=Homo sapiens GN=FOXK2 PE=1 SV=3	0	8.415	7	4	5	4	1	660	69	9.54	2.09	4	0	100	1.49013e+06	9.55833e+06	4.80928e+06	Peak Found	High	High
FALSE	High	Master Protein	O96006	Zinc finger BED domain-containing protein 1 OS=Homo sapiens GN=ZBED1 PE=1 SV=1	0.003	2.97	1	1	1	1	1	694	78.1	6.1	0	1	0	100	214058	1.37469e+06	2306921	Peak Found	Peak Found	High
FALSE	High	Master Protein	Q14203	Dynactin subunit 1 OS=Homo sapiens GN=DCTN1 PE=1 SV=3	0	7.039	4	3	3	3	1	1278	141.6	5.81	0	3	0	100	133964	861860	2.99571e+06	Peak Found	Peak Found	High
FALSE	High	Master Protein	O60216	Double-strand-break repair protein rad21 homolog OS=Homo sapiens GN=RAD21 PE=1 SV=2	0	18.957	16	8	9	8	1	631	71.6	4.65	2.17	8	0	100	695731	4.47634e+06	1.096e+07	Peak Found	High	High
FALSE	High	Master Protein	P06748	Nucleophosmin OS=Homo sapiens GN=NPM1 PE=1 SV=2	0	8.756	17	3	5	3	1	294	32.6	4.78	1.61	3	0	100	1.74126e+06	1.127e+07	2.54508e+06	Peak Found	High	High
FALSE	High	Master Protein	Q13547	Histone deacetylase 1 OS=Homo sapiens GN=HDAC1 PE=1 SV=1	0	10.012	11	4	8	2	1	482	55.1	5.48	0	4	2	100	2.05448e+06	1.35048e+07	8427966	Peak Found	High	High
FALSE	High	Master Protein	Q12948	Forkhead box protein C1 OS=Homo sapiens GN=FOXC1 PE=1 SV=3	0	8.865	12	4	7	4	1	553	56.8	8.51	0	4	0	100	533739	3.51347e+06	3.92685e+06	Peak Found	High	High
FALSE	High	Master Protein	Q13616	Cullin-1 OS=Homo sapiens GN=CUL1 PE=1 SV=2	0	5.828	3	2	3	2	1	776	89.6	8	1.81	2	0	100	330668	2.21761e+06	1.61177e+06	Peak Found	High	High
FALSE	High	Master Protein	P32322	Pyrroline-5-carboxylate reductase 1, mitochondrial OS=Homo sapiens GN=PYCR1 PE=1 SV=2	0.003	2.751	3	1	1	1	1	319	33.3	7.61	0	1	0	100	212093	1.45852e+06	1.13037e+06	Peak Found	Peak Found	High
FALSE	High	Master Protein	O00712	Nuclear factor 1 B-type OS=Homo sapiens GN=NFIB PE=1 SV=2	0	7.603	8	3	5	3	1	420	47.4	8.87	1.81	3	0	100	1.39022e+06	9.67768e+06	9.25202e+06	Peak Found	High	High
FALSE	High	Master Protein	Q96CT7	Coiled-coil domain-containing protein 124 OS=Homo sapiens GN=CCDC124 PE=1 SV=1	0	9.197	13	3	5	3	1	223	25.8	9.54	0	3	0	100	344376	2.41404e+06	3.99392e+06	Peak Found	High	High
FALSE	High	Master Protein	Q14807	Kinesin-like protein KIF22 OS=Homo sapiens GN=KIF22 PE=1 SV=5	0	22.111	18	9	13	9	1	665	73.2	9.45	1.92	9	0	100	3.4658e+06	2.433e+07	1.23196e+07	Peak Found	High	High
FALSE	High	Master Protein	Q9H8E8	Cysteine-rich protein 2-binding protein OS=Homo sapiens GN=KAT14 PE=1 SV=3	0	4.711	3	2	2	2	1	782	88.8	6.57	0	2	0	100	557338	3.93939e+06	2476181	Peak Found	High	High
FALSE	High	Master Protein	Q9UBD5	Origin recognition complex subunit 3 OS=Homo sapiens GN=ORC3 PE=1 SV=1	0	11.391	8	5	6	5	1	711	82.2	7.61	2.03	5	0	100	1.63381e+06	1.15833e+07	1.19098e+07	Peak Found	High	High
FALSE	High	Master Protein	Q15542	Transcription initiation factor TFIID subunit 5 OS=Homo sapiens GN=TAF5 PE=1 SV=3	0	4.985	3	2	2	2	1	800	86.8	5.64	0	2	0	100	480163	3.41267e+06	2.02764e+06	Peak Found	High	High
FALSE	High	Master Protein	O94776	Metastasis-associated protein MTA2 OS=Homo sapiens GN=MTA2 PE=1 SV=1	0	25.478	18	10	15	9	1	668	75	9.66	8.79	10	1	100	4.2485e+06	3.02674e+07	2.94372e+07	High	High	High
FALSE	High	Master Protein	Q13263	Transcription intermediary factor 1-beta OS=Homo sapiens GN=TRIM28 PE=1 SV=5	0	15.796	10	6	8	6	1	835	88.5	5.77	1.71	6	0	100	939791	6.74752e+06	11264809	Peak Found	High	High
FALSE	High	Master Protein	P13010	X-ray repair cross-complementing protein 5 OS=Homo sapiens GN=XRCC5 PE=1 SV=3	0	53.211	28	18	45	18	1	732	82.7	5.81	23.89	18	0	100	3.93049e+07	2.82379e+08	2.49612e+08	High	High	High
FALSE	Medium	Master Protein	P36956	Sterol regulatory element-binding protein 1 OS=Homo sapiens GN=SREBF1 PE=1 SV=2	0.034	1.524	1	1	1	1	1	1147	121.6	8.13	0	1	0	100	195596	1.41089e+06	726569	Peak Found	Peak Found	High
FALSE	High	Master Protein	O43913	Origin recognition complex subunit 5 OS=Homo sapiens GN=ORC5 PE=1 SV=1	0	7.88	8	3	3	3	1	435	50.3	7.74	1.8	3	0	100	686573	4.96274e+06	3.52788e+06	Peak Found	Peak Found	High
FALSE	High	Master Protein	Q32P44	Echinoderm microtubule-associated protein-like 3 OS=Homo sapiens GN=EML3 PE=1 SV=1	0	9.204	6	4	4	4	1	896	95.1	7.12	3.61	4	0	100	151994	1.10588e+06	5.28172e+06	Peak Found	Peak Found	High
FALSE	High	Master Protein	P12956	X-ray repair cross-complementing protein 6 OS=Homo sapiens GN=XRCC6 PE=1 SV=2	0	83.861	47	27	77	27	1	609	69.8	6.64	47.54	27	0	100	5.9078e+07	4.3014e+08	3.62711e+08	High	High	High
FALSE	High	Master Protein	P00367	Glutamate dehydrogenase 1, mitochondrial OS=Homo sapiens GN=GLUD1 PE=1 SV=2	0	6.153	6	3	3	3	1	558	61.4	7.8	1.62	3	0	100	791991	5.78442e+06	475164	Peak Found	High	Peak Found
FALSE	High	Master Protein	P04150	Glucocorticoid receptor OS=Homo sapiens GN=NR3C1 PE=1 SV=1	0	24.609	15	9	17	9	1	777	85.6	6.38	8.01	9	0	100	4.29463e+06	3.18688e+07	2.22208e+07	Peak Found	High	High
FALSE	High	Master Protein	Q9BPX3	Condensin complex subunit 3 OS=Homo sapiens GN=NCAPG PE=1 SV=1	0	41.953	17	16	20	16	1	1015	114.3	5.59	7.91	16	0	100	4.36298e+06	3.30002e+07	6.03021e+07	Peak Found	High	High
FALSE	High	Master Protein	Q09028	Histone-binding protein RBBP4 OS=Homo sapiens GN=RBBP4 PE=1 SV=3	0	13.986	16	5	10	5	1	425	47.6	4.89	6.29	5	0	100	8.41193e+06	6.38248e+07	4.48554e+07	Peak Found	High	High
FALSE	High	Master Protein	O15294	UDP-N-acetylglucosamine--peptide N-acetylglucosaminyltransferase 110 kDa subunit OS=Homo sapiens GN=OGT PE=1 SV=3	0	22.096	10	9	10	9	1	1046	116.9	6.7	5.22	9	0	100	2.11513e+06	1.60855e+07	1.93877e+07	Peak Found	High	High
FALSE	High	Master Protein	Q70UQ0	Inhibitor of nuclear factor kappa-B kinase-interacting protein OS=Homo sapiens GN=IKBIP PE=1 SV=1	0	4.316	5	2	2	2	1	350	39.3	9.17	1.7	2	0	100	373269	2.92606e+06	4.35937e+06	Peak Found	High	Peak Found
FALSE	High	Master Protein	P27694	Replication protein A 70 kDa DNA-binding subunit OS=Homo sapiens GN=RPA1 PE=1 SV=2	0	49.809	31	16	40	16	1	616	68.1	7.21	25.15	16	0	100	7.52929e+07	5.91167e+08	8.73916e+07	High	High	High
FALSE	High	Master Protein	Q8WXI9	Transcriptional repressor p66-beta OS=Homo sapiens GN=GATAD2B PE=1 SV=1	0	20.395	17	8	12	7	1	593	65.2	9.7	5.75	8	1	100	2.61858e+06	2.06368e+07	1.78992e+07	Peak Found	High	High
FALSE	High	Master Protein	Q96HS1	Serine/threonine-protein phosphatase PGAM5, mitochondrial OS=Homo sapiens GN=PGAM5 PE=1 SV=2	0	8.688	12	4	7	4	1	289	32	8.68	0	4	0	100	1.15682e+06	9.28236e+06	7.48595e+06	Peak Found	High	High
FALSE	Medium	Master Protein	Q8IWZ3	Ankyrin repeat and KH domain-containing protein 1 OS=Homo sapiens GN=ANKHD1 PE=1 SV=1	0.021	1.791	0	1	2	1	1	2542	269.3	5.73	0	1	0	100	759054	6.09849e+06	5.15383e+06	Peak Found	High	High
FALSE	High	Master Protein	Q14938	Nuclear factor 1 X-type OS=Homo sapiens GN=NFIX PE=1 SV=2	0	5.496	8	2	4	2	1	502	55.1	8.68	0	2	0	100	263362	2.14464e+06	1.86541e+06	Peak Found	High	High
FALSE	High	Master Protein	O14776	Transcription elongation regulator 1 OS=Homo sapiens GN=TCERG1 PE=1 SV=2	0	5.402	2	2	2	2	1	1098	123.8	8.65	1.72	2	0	100	88834.3	735655	1.61174e+06	Peak Found	Peak Found	High
FALSE	High	Master Protein	O60264	SWI/SNF-related matrix-associated actin-dependent regulator of chromatin subfamily A member 5 OS=Homo sapiens GN=SMARCA5 PE=1 SV=1	0	30.098	12	13	17	6	1	1052	121.8	8.09	4.57	13	7	100	2.73666e+06	2.31118e+07	1.84885e+07	Peak Found	High	High
FALSE	High	Master Protein	O00330	Pyruvate dehydrogenase protein X component, mitochondrial OS=Homo sapiens GN=PDHX PE=1 SV=3	0	7.989	5	3	3	3	1	501	54.1	8.66	1.64	3	0	100	1.23409e+06	1.05685e+07	3.07422e+06	Peak Found	High	Peak Found
FALSE	High	Master Protein	O95202	Mitochondrial proton/calcium exchanger protein OS=Homo sapiens GN=LETM1 PE=1 SV=1	0.002	3.89	4	2	2	2	1	739	83.3	6.7	0	2	0	100	192813	1.65242e+06	533410	Peak Found	High	Peak Found
FALSE	High	Master Protein	Q9UFC0	Leucine-rich repeat and WD repeat-containing protein 1 OS=Homo sapiens GN=LRWD1 PE=1 SV=2	0.002	3.263	4	2	2	2	1	647	70.8	7.21	0	2	0	100	850949	7.38235e+06	3024628	Peak Found	High	High
FALSE	High	Master Protein	Q709F0	Acyl-CoA dehydrogenase family member 11 OS=Homo sapiens GN=ACAD11 PE=1 SV=2	0	18.355	10	7	16	7	1	780	87.2	8.12	9.9	7	0	100	3.71223e+06	3.30681e+07	1.29116e+07	High	High	High
FALSE	High	Master Protein	Q92922	SWI/SNF complex subunit SMARCC1 OS=Homo sapiens GN=SMARCC1 PE=1 SV=3	0	32.531	11	12	21	8	1	1105	122.8	5.76	13.41	12	4	100	4.13166e+06	3.75886e+07	5.63964e+07	Peak Found	High	High
FALSE	High	Master Protein	P46063	ATP-dependent DNA helicase Q1 OS=Homo sapiens GN=RECQL PE=1 SV=3	0	15.418	15	7	10	7	1	649	73.4	7.88	5.59	7	0	100	2.34853e+06	2.15333e+07	3.7161e+07	Peak Found	High	High
FALSE	High	Master Protein	P26640	Valine--tRNA ligase OS=Homo sapiens GN=VARS PE=1 SV=4	0	43.952	16	18	23	18	1	1264	140.4	7.59	5.89	18	0	100	2.53064e+06	2.34331e+07	7.38188e+07	Peak Found	High	High
FALSE	Medium	Master Protein	P17535	Transcription factor jun-D OS=Homo sapiens GN=JUND PE=1 SV=3	0.021	1.782	2	1	1	1	1	347	35.2	7.37	0	1	0	100	85333.3	798229	382474	Peak Found	High	Peak Found
FALSE	High	Master Protein	P05388	60S acidic ribosomal protein P0 OS=Homo sapiens GN=RPLP0 PE=1 SV=1	0	15.895	26	6	9	6	1	317	34.3	5.97	9.85	6	0	100	3.29764e+06	3.08898e+07	7.4874e+06	Peak Found	High	High
FALSE	High	Master Protein	Q9NS73	MAP3K12-binding inhibitory protein 1 OS=Homo sapiens GN=MBIP PE=1 SV=2	0	7.877	9	3	4	3	1	344	39.3	7.24	0	3	0	100	408935	3.87968e+06	2.0814e+06	Peak Found	High	High
FALSE	High	Master Protein	Q14683	Structural maintenance of chromosomes protein 1A OS=Homo sapiens GN=SMC1A PE=1 SV=2	0	28.498	11	12	13	12	1	1233	143.1	7.64	4.2	12	0	100	863380	8.29395e+06	2.58231e+07	Peak Found	High	High
FALSE	High	Master Protein	O75362	Zinc finger protein 217 OS=Homo sapiens GN=ZNF217 PE=1 SV=1	0	16.147	7	6	10	6	1	1048	115.2	8.48	3.7	6	0	100	1.25242e+06	1.21288e+07	8.07479e+06	Peak Found	High	High
FALSE	High	Master Protein	P22626	Heterogeneous nuclear ribonucleoproteins A2/B1 OS=Homo sapiens GN=HNRNPA2B1 PE=1 SV=2	0	16.38	22	7	11	6	1	353	37.4	8.95	6.24	7	1	100	2.51661e+06	2.44957e+07	2.27153e+07	Peak Found	High	High
FALSE	High	Master Protein	P48382	DNA-binding protein RFX5 OS=Homo sapiens GN=RFX5 PE=1 SV=1	0	13.143	9	5	6	5	1	616	65.3	9.29	4.04	5	0	100	1.12847e+06	1.10219e+07	6944369	Peak Found	High	High
FALSE	High	Master Protein	O43684	Mitotic checkpoint protein BUB3 OS=Homo sapiens GN=BUB3 PE=1 SV=1	0.003	3.033	3	1	1	1	1	328	37.1	6.84	0	1	0	100	124868	1.23137e+06		Peak Found	High	Not Found
FALSE	High	Master Protein	P61619	Protein transport protein Sec61 subunit alpha isoform 1 OS=Homo sapiens GN=SEC61A1 PE=1 SV=2	0	5.492	4	2	3	2	1	476	52.2	8.06	0	2	0	100	528574	5.22652e+06	2.28487e+06	Peak Found	High	High
FALSE	High	Master Protein	Q12800	Alpha-globin transcription factor CP2 OS=Homo sapiens GN=TFCP2 PE=1 SV=2	0	12.784	14	5	9	4	1	502	57.2	5.8	12.87	5	1	100	1.99291e+06	1.97406e+07	1.44349e+07	Peak Found	High	High
FALSE	High	Master Protein	Q14008	Cytoskeleton-associated protein 5 OS=Homo sapiens GN=CKAP5 PE=1 SV=3	0	15.397	4	6	7	6	1	2032	225.4	7.8	3.6	6	0	100	250686	2.49827e+06	6.18424e+06	Peak Found	High	High
FALSE	High	Master Protein	O00268	Transcription initiation factor TFIID subunit 4 OS=Homo sapiens GN=TAF4 PE=1 SV=2	0	8.708	3	3	4	3	1	1085	110	9.94	1.74	3	0	100	557112	5.6668e+06	2.74862e+06	Peak Found	High	High
FALSE	High	Master Protein	P20585	DNA mismatch repair protein Msh3 OS=Homo sapiens GN=MSH3 PE=1 SV=4	0	23.721	10	9	10	9	1	1137	127.3	8.02	2.26	9	0	100	1.54935e+06	1.58475e+07	16534062	Peak Found	High	High
FALSE	High	Master Protein	Q9UQR1	Zinc finger protein 148 OS=Homo sapiens GN=ZNF148 PE=1 SV=2	0	22.421	15	9	13	9	1	794	88.9	6.48	1.94	9	0	100	2.26224e+06	2.32212e+07	1.40735e+07	Peak Found	High	High
FALSE	High	Master Protein	Q9P2E9	Ribosome-binding protein 1 OS=Homo sapiens GN=RRBP1 PE=1 SV=4	0.008	1.953	1	1	1	1	1	1410	152.4	8.6	0	1	0	100	178288	1.90688e+06	639887	Peak Found	Peak Found	High
FALSE	High	Master Protein	Q16594	Transcription initiation factor TFIID subunit 9 OS=Homo sapiens GN=TAF9 PE=1 SV=1	0.007	1.977	3	1	3	1	1	264	29	8.66	0	1	0	100	164928	1.80477e+06	601047	Peak Found	High	High
FALSE	High	Master Protein	Q00653	Nuclear factor NF-kappa-B p100 subunit OS=Homo sapiens GN=NFKB2 PE=1 SV=4	0.002	4.218	2	2	3	2	1	900	96.7	6.25	0	2	0	100	153848	1.69256e+06	1.35991e+06	Peak Found	High	High
FALSE	High	Master Protein	Q15021	Condensin complex subunit 1 OS=Homo sapiens GN=NCAPD2 PE=1 SV=3	0	16.181	7	7	8	7	1	1401	157.1	6.61	1.66	7	0	100	514905	5.74895e+06	8.20809e+06	Peak Found	High	High
FALSE	High	Master Protein	P23511	Nuclear transcription factor Y subunit alpha OS=Homo sapiens GN=NFYA PE=1 SV=2	0	6.225	5	1	3	1	1	347	36.9	8.94	4.99	1	0	100	336462	3.78025e+06	1.77777e+06	Peak Found	High	High
FALSE	High	Master Protein	Q13330	Metastasis-associated protein MTA1 OS=Homo sapiens GN=MTA1 PE=1 SV=2	0	19.929	12	7	11	6	1	715	80.7	9.26	9.75	7	0	100	1.18669e+06	1.36745e+07	1.08096e+07	Peak Found	High	High
FALSE	High	Master Protein	Q15291	Retinoblastoma-binding protein 5 OS=Homo sapiens GN=RBBP5 PE=1 SV=2	0.003	2.947	2	1	2	1	1	538	59.1	5.1	0	1	0	100	138540	1.59756e+06	1.14668e+06	Peak Found	High	High
FALSE	High	Master Protein	P62140	Serine/threonine-protein phosphatase PP1-beta catalytic subunit OS=Homo sapiens GN=PPP1CB PE=1 SV=3	0	7.884	10	3	5	1	1	327	37.2	6.19	2.15	3	0	100	65307.9	759907	1.00356e+06	Peak Found	Peak Found	High
FALSE	High	Master Protein	P82979	SAP domain-containing ribonucleoprotein OS=Homo sapiens GN=SARNP PE=1 SV=3	0	10.777	19	4	4	4	1	210	23.7	6.42	1.69	4	0	100	459121	5.46074e+06	14433151	Peak Found	Peak Found	High
FALSE	High	Master Protein	P07355	Annexin A2 OS=Homo sapiens GN=ANXA2 PE=1 SV=2	0	38.674	36	12	23	12	1	339	38.6	7.75	18.57	12	0	100	3.08831e+06	3.71758e+07	1.04485e+08	Peak Found	High	High
FALSE	High	Master Protein	Q68EM7	Rho GTPase-activating protein 17 OS=Homo sapiens GN=ARHGAP17 PE=1 SV=1	0	10.564	6	4	5	4	1	881	95.4	7.62	3.51	4	0	100	70409.1	859517	2.70192e+06	Peak Found	Peak Found	High
FALSE	High	Master Protein	Q9Y2K7	Lysine-specific demethylase 2A OS=Homo sapiens GN=KDM2A PE=1 SV=3	0	5.469	2	2	3	2	1	1162	132.7	7.58	2.19	2	0	100	56262.9	697834	2.28574e+06	Peak Found	High	High
FALSE	High	Master Protein	P43246	DNA mismatch repair protein Msh2 OS=Homo sapiens GN=MSH2 PE=1 SV=1	0	22.455	13	10	14	10	1	934	104.7	5.77	7.6	10	0	100	1.46763e+06	1.83668e+07	2.27184e+07	Peak Found	High	High
FALSE	High	Master Protein	Q13363	C-terminal-binding protein 1 OS=Homo sapiens GN=CTBP1 PE=1 SV=2	0	4.639	6	2	2	2	1	440	47.5	6.77	0	2	0	100	506833	6.49308e+06	1.51114e+06	Peak Found	High	High
FALSE	High	Master Protein	P25685	DnaJ homolog subfamily B member 1 OS=Homo sapiens GN=DNAJB1 PE=1 SV=4	0.003	2.84	3	1	1	1	1	340	38	8.63	0	1	0	100	93637	1.20118e+06	118035	Peak Found	High	Peak Found
FALSE	High	Master Protein	Q86WJ1	Chromodomain-helicase-DNA-binding protein 1-like OS=Homo sapiens GN=CHD1L PE=1 SV=2	0	23.581	13	10	13	10	1	897	100.9	6.9	3.36	10	0	100	2.55696e+06	3.34589e+07	7.67752e+06	Peak Found	High	High
FALSE	High	Master Protein	P50402	Emerin OS=Homo sapiens GN=EMD PE=1 SV=1	0	16.322	23	5	8	5	1	254	29	5.5	8.09	5	0	100	2.45104e+06	3.21142e+07	2.50444e+07	Peak Found	High	High
FALSE	High	Master Protein	P26641	Elongation factor 1-gamma OS=Homo sapiens GN=EEF1G PE=1 SV=3	0	53.903	26	14	72	14	1	437	50.1	6.67	48.28	14	0	100	7.42711e+07	9.85582e+08	1.52238e+09	High	High	High
FALSE	High	Master Protein	Q14527	Helicase-like transcription factor OS=Homo sapiens GN=HLTF PE=1 SV=2	0	67.346	26	23	47	23	1	1009	113.9	8.6	18.9	23	0	100	1.26948e+07	1.73255e+08	6.64955e+07	High	High	High
FALSE	High	Master Protein	P49589	Cysteine--tRNA ligase, cytoplasmic OS=Homo sapiens GN=CARS PE=1 SV=3	0	13.005	8	5	6	5	1	748	85.4	6.76	4.33	5	0	100	977999	1.36342e+07	2.19747e+07	Peak Found	High	High
FALSE	High	Master Protein	Q13950	Runt-related transcription factor 2 OS=Homo sapiens GN=RUNX2 PE=1 SV=2	0	4.724	5	2	2	2	1	521	56.6	8.85	0	2	0	100	85347	1.20823e+06	752705	Peak Found	High	Peak Found
FALSE	High	Master Protein	Q6VY07	Phosphofurin acidic cluster sorting protein 1 OS=Homo sapiens GN=PACS1 PE=1 SV=2	0	5.973	3	2	3	2	1	963	104.8	7.74	0	2	0	100	144278	2.19801e+06	3.12486e+06	Peak Found	High	High
FALSE	High	Master Protein	Q7L7X3	Serine/threonine-protein kinase TAO1 OS=Homo sapiens GN=TAOK1 PE=1 SV=1	0	21.004	10	9	9	6	1	1001	116	7.65	5.78	9	3	100	1.41959e+06	2.17879e+07	2.29243e+07	Peak Found	High	High
FALSE	High	Master Protein	Q96RE7	Nucleus accumbens-associated protein 1 OS=Homo sapiens GN=NACC1 PE=1 SV=1	0	9.752	10	4	11	4	1	527	57.2	5.74	3.69	4	0	100	4.79262e+06	7.45373e+07	12191874	High	High	High
FALSE	High	Master Protein	Q86UP2	Kinectin OS=Homo sapiens GN=KTN1 PE=1 SV=1	0	104.882	32	37	61	37	1	1357	156.2	5.64	32.5	37	0	100	8.35612e+06	1.30127e+08	2.71051e+08	Peak Found	High	High
FALSE	High	Master Protein	Q16656	Nuclear respiratory factor 1 OS=Homo sapiens GN=NRF1 PE=1 SV=1	0	7.211	5	3	5	3	1	503	53.5	5.05	3.42	3	0	100	894482	1.43336e+07	4.81661e+06	Peak Found	High	High
FALSE	High	Master Protein	Q9UL54	Serine/threonine-protein kinase TAO2 OS=Homo sapiens GN=TAOK2 PE=1 SV=2	0	16.081	6	7	8	5	1	1235	138.2	7.27	0	7	0	100	546211	9.00105e+06	4.92229e+06	Peak Found	High	High
FALSE	High	Master Protein	P15927	Replication protein A 32 kDa subunit OS=Homo sapiens GN=RPA2 PE=1 SV=1	0	14.298	24	5	10	5	1	270	29.2	6.15	5.68	5	0	100	5.53843e+06	9.28731e+07	1.31997e+07	Peak Found	High	High
FALSE	High	Master Protein	P09651	Heterogeneous nuclear ribonucleoprotein A1 OS=Homo sapiens GN=HNRNPA1 PE=1 SV=5	0	12.581	18	5	6	4	1	372	38.7	9.13	0	5	0	100	788364	1.37281e+07	6.38902e+06	Peak Found	High	High
FALSE	High	Master Protein	Q9UNY4	Transcription termination factor 2 OS=Homo sapiens GN=TTF2 PE=1 SV=2	0	58.264	20	20	32	20	1	1162	129.5	8.37	16.92	20	0	100	5.96661e+06	1.04082e+08	1.99045e+07	Peak Found	High	High
FALSE	High	Master Protein	P25490	Transcriptional repressor protein YY1 OS=Homo sapiens GN=YY1 PE=1 SV=2	0	13.502	18	6	8	6	1	414	44.7	6.25	1.99	6	0	100	1.33603e+06	2.48927e+07	8163818	Peak Found	High	High
FALSE	High	Master Protein	P85037	Forkhead box protein K1 OS=Homo sapiens GN=FOXK1 PE=1 SV=1	0	4.657	3	2	3	2	1	733	75.4	9.32	3.49	2	0	100	200729	3.76226e+06	3.16621e+06	Peak Found	High	High
FALSE	High	Master Protein	P14859	POU domain, class 2, transcription factor 1 OS=Homo sapiens GN=POU2F1 PE=1 SV=2	0	17.305	9	5	10	5	1	743	76.4	6.81	5.42	5	0	100	1.97143e+06	3.9306e+07	3.55041e+07	Peak Found	High	High
FALSE	High	Master Protein	Q16665	Hypoxia-inducible factor 1-alpha OS=Homo sapiens GN=HIF1A PE=1 SV=1	0.002	3.112	1	1	1	1	1	826	92.6	5.33	0	1	0	100	92528	1.87487e+06	397296	Peak Found	High	Peak Found
FALSE	High	Master Protein	Q9UBL3	Set1/Ash2 histone methyltransferase complex subunit ASH2 OS=Homo sapiens GN=ASH2L PE=1 SV=1	0	4.705	4	2	2	2	1	628	68.7	5.69	0	2	0	100	87597.6	1.86747e+06	1.15277e+06	Peak Found	High	High
FALSE	High	Master Protein	Q9Y5K5	Ubiquitin carboxyl-terminal hydrolase isozyme L5 OS=Homo sapiens GN=UCHL5 PE=1 SV=3	0	6.39	9	3	4	3	1	329	37.6	5.33	1.69	3	0	100	220945	4.77047e+06	2.30241e+06	Peak Found	High	High
FALSE	High	Master Protein	P16220	Cyclic AMP-responsive element-binding protein 1 OS=Homo sapiens GN=CREB1 PE=1 SV=2	0	4.726	7	2	3	1	1	341	36.7	5.57	0	2	1	100	464104	1.01209e+07	3046976	Peak Found	High	High
FALSE	High	Master Protein	P19838	Nuclear factor NF-kappa-B p105 subunit OS=Homo sapiens GN=NFKB1 PE=1 SV=2	0	6.286	3	3	3	3	1	968	105.3	5.4	0	3	0	100	139028	3.17482e+06	2.23111e+06	Peak Found	High	High
FALSE	High	Master Protein	Q9H2K8	Serine/threonine-protein kinase TAO3 OS=Homo sapiens GN=TAOK3 PE=1 SV=2	0	8.829	4	4	5	2	1	898	105.3	7.3	2.01	4	0	100	188603	4.62534e+06	4686022	Peak Found	High	High
FALSE	High	Master Protein	Q13111	Chromatin assembly factor 1 subunit A OS=Homo sapiens GN=CHAF1A PE=1 SV=2	0	11.826	5	5	8	5	1	956	106.9	5.94	3.46	5	0	100	852346	2.09494e+07	5.60699e+06	Peak Found	High	High
FALSE	High	Master Protein	P28347	Transcriptional enhancer factor TEF-1 OS=Homo sapiens GN=TEAD1 PE=1 SV=2	0	11.906	9	4	8	4	1	426	47.9	8.15	3.95	4	0	100	1.0683e+06	2.66298e+07	1.80364e+07	Peak Found	High	High
FALSE	High	Master Protein	P40424	Pre-B-cell leukemia transcription factor 1 OS=Homo sapiens GN=PBX1 PE=1 SV=1	0.003	2.582	3	1	1	1	1	430	46.6	7.03	0	1	0	100	84646.1	2.1124e+06	1.53603e+06	Peak Found	High	Peak Found
FALSE	High	Master Protein	Q96BF6	Nucleus accumbens-associated protein 2 OS=Homo sapiens GN=NACC2 PE=1 SV=1	0	8.673	11	4	5	4	1	587	62.8	5.9	2.11	4	0	100	406127	1.08761e+07	2.01298e+06	Peak Found	High	High
FALSE	High	Master Protein	Q9H0E3	Histone deacetylase complex subunit SAP130 OS=Homo sapiens GN=SAP130 PE=1 SV=1	0.003	2.78	1	1	2	1	1	1048	110.3	9.83	0	1	0	100	36437.8	1.01489e+06	868342	Peak Found	High	High
FALSE	High	Master Protein	Q13112	Chromatin assembly factor 1 subunit B OS=Homo sapiens GN=CHAF1B PE=1 SV=1	0	11.359	9	4	5	4	1	559	61.5	7.5	3.54	4	0	100	500858	1.49762e+07	3.7423e+06	Peak Found	High	High
FALSE	High	Master Protein	P04406	Glyceraldehyde-3-phosphate dehydrogenase OS=Homo sapiens GN=GAPDH PE=1 SV=3	0	18.441	25	7	15	7	1	335	36	8.46	17.04	7	0	100	5.58514e+06	1.73494e+08	5.73499e+07	High	High	High
FALSE	High	Master Protein	P51608	Methyl-CpG-binding protein 2 OS=Homo sapiens GN=MECP2 PE=1 SV=1	0	12.318	11	4	5	4	1	486	52.4	9.95	5.28	4	0	100	296606	9.53478e+06	3.25332e+06	Peak Found	High	High
FALSE	High	Master Protein	P28702	Retinoic acid receptor RXR-beta OS=Homo sapiens GN=RXRB PE=1 SV=2	0	8.502	7	3	3	3	1	533	56.9	8.18	2.22	3	0	100	223439	7.47522e+06	5.59013e+06	Peak Found	High	Peak Found
FALSE	High	Master Protein	Q13426	DNA repair protein XRCC4 OS=Homo sapiens GN=XRCC4 PE=1 SV=2	0	12.388	15	5	7	5	1	336	38.3	4.98	7.19	5	0	100	727188	2.54921e+07	4.0023e+06	Peak Found	High	High
FALSE	High	Master Protein	P62136	Serine/threonine-protein phosphatase PP1-alpha catalytic subunit OS=Homo sapiens GN=PPP1CA PE=1 SV=1	0	10.898	13	4	8	2	1	330	37.5	6.33	4.18	4	2	100	186594	6.62458e+06	8.34681e+06	Peak Found	High	High
FALSE	High	Master Protein	P24534	Elongation factor 1-beta OS=Homo sapiens GN=EEF1B2 PE=1 SV=3	0	9.318	12	2	5	2	1	225	24.7	4.67	8.66	2	0	100	2.52749e+06	9.10635e+07	8.69122e+07	Peak Found	High	High
FALSE	High	Master Protein	P11182	Lipoamide acyltransferase component of branched-chain alpha-keto acid dehydrogenase complex, mitochondrial OS=Homo sapiens GN=DBT PE=1 SV=3	0	31.806	24	11	21	11	1	482	53.5	8.51	11.83	11	0	100	3.87701e+06	1.46897e+08	2.90103e+07	High	High	High
FALSE	High	Master Protein	P19532	Transcription factor E3 OS=Homo sapiens GN=TFE3 PE=1 SV=4	0	12.908	12	5	7	5	1	575	61.5	5.58	3.97	5	0	100	574393	2.20179e+07	4.2671e+06	Peak Found	High	High
FALSE	High	Master Protein	P08559	Pyruvate dehydrogenase E1 component subunit alpha, somatic form, mitochondrial OS=Homo sapiens GN=PDHA1 PE=1 SV=3	0	18.411	18	7	8	7	1	390	43.3	8.06	3.42	7	0	100	373736	1.78263e+07	790589	Peak Found	High	Peak Found
FALSE	High	Master Protein	P05198	Eukaryotic translation initiation factor 2 subunit 1 OS=Homo sapiens GN=EIF2S1 PE=1 SV=3	0	14.554	21	6	8	6	1	315	36.1	5.08	5.46	6	0	100	252611	1.32331e+07	9975423	Peak Found	High	High
FALSE	High	Master Protein	P49116	Nuclear receptor subfamily 2 group C member 2 OS=Homo sapiens GN=NR2C2 PE=1 SV=1	0	10.545	9	4	6	4	1	596	65.4	6.28	4.49	4	0	100	144366	8.73967e+06	4.23492e+06	Peak Found	High	High
FALSE	High	Master Protein	O00287	Regulatory factor X-associated protein OS=Homo sapiens GN=RFXAP PE=1 SV=1	0	6.062	8	2	3	2	1	272	28.2	5.54	2.25	2	0	100	82956.2	5.05724e+06	1.72425e+06	Peak Found	High	High
FALSE	High	Master Protein	P52747	Zinc finger protein 143 OS=Homo sapiens GN=ZNF143 PE=1 SV=2	0	7.179	6	3	4	3	1	638	68.9	6.05	0	3	0	100	101971	6.7043e+06	5.60362e+06	Peak Found	High	High
FALSE	High	Master Protein	P46531	Neurogenic locus notch homolog protein 1 OS=Homo sapiens GN=NOTCH1 PE=1 SV=4	0	10.867	2	5	6	4	1	2555	272.3	5.12	0	5	1	100	89520.6	6.27924e+06	5.59344e+06	Peak Found	High	High
FALSE	High	Master Protein	Q15147	1-phosphatidylinositol 4,5-bisphosphate phosphodiesterase beta-4 OS=Homo sapiens GN=PLCB4 PE=1 SV=3	0	6.701	3	3	3	3	1	1175	134.4	6.9	1.9	3	0	100	65754.4	4.76322e+06	1.66304e+06	Peak Found	High	Peak Found
FALSE	High	Master Protein	Q99623	Prohibitin-2 OS=Homo sapiens GN=PHB2 PE=1 SV=2	0	18.28	26	7	10	7	1	299	33.3	9.83	6.66	7	0	100	108558	1.16798e+07	1.54962e+07	Peak Found	High	High
FALSE	High	Master Protein	P27695	DNA-(apurinic or apyrimidinic site) lyase OS=Homo sapiens GN=APEX1 PE=1 SV=2	0	15.069	23	6	9	6	1	318	35.5	8.12	3.53	6	0	100	102714	2.20649e+07	3.78775e+07	Peak Found	High	High
FALSE	High	Master Protein	Q13952	Nuclear transcription factor Y subunit gamma OS=Homo sapiens GN=NFYC PE=1 SV=3	0	10.172	9	4	7	4	1	458	50.3	6.1	5.64	4	0	100	118175	2.77752e+07	3.01362e+06	Peak Found	High	High
FALSE	High	Master Protein	P10515	Dihydrolipoyllysine-residue acetyltransferase component of pyruvate dehydrogenase complex, mitochondrial OS=Homo sapiens GN=DLAT PE=1 SV=3	0	30.101	26	12	18	12	1	647	69	7.84	6.25	12	0	100	550285	1.35683e+08	3.04082e+07	Peak Found	High	High
FALSE	High	Master Protein	P29692	Elongation factor 1-delta OS=Homo sapiens GN=EEF1D PE=1 SV=5	0	35.835	44	11	20	11	1	281	31.1	5.01	29.38	11	0	100	667744	5.12988e+08	4.8072e+08	Peak Found	High	High
FALSE	High	Master Protein	P19012	Keratin, type I cytoskeletal 15 OS=Homo sapiens GN=KRT15 PE=1 SV=3	0	19.159	10	7	21	1	1	456	49.2	4.77	7.35	7	0	100		799764		Not Found	High	Not Found
FALSE	High	Master Protein	Q8WXX5	DnaJ homolog subfamily C member 9 OS=Homo sapiens GN=DNAJC9 PE=1 SV=1	0	18.104	28	6	8	6	1	260	29.9	5.73	2.27	6	0	100		1.33908e+07	1.81807e+07	Peak Found	High	High
FALSE	High	Master Protein	Q96AG4	Leucine-rich repeat-containing protein 59 OS=Homo sapiens GN=LRRC59 PE=1 SV=1	0	14.774	15	4	10	4	1	307	34.9	9.57	9.69	4	0	100		1.36948e+07	3.18584e+07	Not Found	High	High
FALSE	High	Master Protein	P11177	Pyruvate dehydrogenase E1 component subunit beta, mitochondrial OS=Homo sapiens GN=PDHB PE=1 SV=3	0	13.948	18	5	6	5	1	359	39.2	6.65	8.45	5	0	100		2.8336e+07	5.44892e+06	Not Found	High	High
FALSE	High	Master Protein	P46821	Microtubule-associated protein 1B OS=Homo sapiens GN=MAP1B PE=1 SV=2	0	13.382	3	5	7	5	1	2468	270.5	4.81	6.49	5	0	100		5.2532e+07	8.81663e+06	Not Found	High	High
FALSE	High	Master Protein	Q8TAQ2	SWI/SNF complex subunit SMARCC2 OS=Homo sapiens GN=SMARCC2 PE=1 SV=1	0	12.926	5	5	9	1	1	1214	132.8	5.69	10.14	5	0	100		380811	601610	Not Found	High	Peak Found
FALSE	High	Master Protein	Q9UHF7	Zinc finger transcription factor Trps1 OS=Homo sapiens GN=TRPS1 PE=1 SV=2	0	11.489	4	5	7	5	1	1281	141.4	7.58	0	5	0	100		8.1624e+06	6.52168e+06	Not Found	High	High
FALSE	High	Master Protein	Q01970	1-phosphatidylinositol 4,5-bisphosphate phosphodiesterase beta-3 OS=Homo sapiens GN=PLCB3 PE=1 SV=2	0	10.529	4	4	4	4	1	1234	138.7	5.9	1.97	4	0	100		1.88343e+06	3.96967e+06	Not Found	High	High
FALSE	High	Master Protein	P54278	Mismatch repair endonuclease PMS2 OS=Homo sapiens GN=PMS2 PE=1 SV=2	0	10.41	8	4	4	4	1	862	95.7	6.86	1.71	4	0	100		1.24751e+06	461191	Not Found	High	Peak Found
FALSE	High	Master Protein	P35251	Replication factor C subunit 1 OS=Homo sapiens GN=RFC1 PE=1 SV=4	0	10.01	5	4	4	4	1	1148	128.2	9.36	1.61	4	0	100		275448	4.82507e+06	Not Found	Peak Found	High
FALSE	High	Master Protein	P29372	DNA-3-methyladenine glycosylase OS=Homo sapiens GN=MPG PE=1 SV=3	0	9.938	17	4	5	4	1	298	32.8	9.57	0	4	0	100		1.16114e+07	4.65169e+06	Not Found	High	High
FALSE	High	Master Protein	P52597	Heterogeneous nuclear ribonucleoprotein F OS=Homo sapiens GN=HNRNPF PE=1 SV=3	0	8.847	10	3	6	1	1	415	45.6	5.58	2.18	3	0	100	1.38512e+06			High	Not Found	Not Found
FALSE	High	Master Protein	Q9NW08	DNA-directed RNA polymerase III subunit RPC2 OS=Homo sapiens GN=POLR3B PE=1 SV=2	0	8.781	4	4	4	4	1	1133	127.7	8.5	2.19	4	0	100		376118	3.05227e+06	Not Found	Peak Found	High
FALSE	High	Master Protein	P52907	F-actin-capping protein subunit alpha-1 OS=Homo sapiens GN=CAPZA1 PE=1 SV=3	0	8.367	15	3	5	3	1	286	32.9	5.69	4.28	3	0	100		6.1587e+06	1.07754e+07	Not Found	High	High
FALSE	High	Master Protein	O95983	Methyl-CpG-binding domain protein 3 OS=Homo sapiens GN=MBD3 PE=1 SV=1	0	8.099	13	3	3	3	1	291	32.8	5.34	0	3	0	100		6.06703e+06	2.32412e+06	Not Found	High	High
FALSE	High	Master Protein	Q13555	Calcium/calmodulin-dependent protein kinase type II subunit gamma OS=Homo sapiens GN=CAMK2G PE=1 SV=3	0	7.854	5	3	3	1	1	558	62.6	7.83	2	3	0	100		481556	559942	Not Found	Peak Found	High
FALSE	High	Master Protein	Q9UIU6	Homeobox protein SIX4 OS=Homo sapiens GN=SIX4 PE=1 SV=2	0	7.524	9	3	3	3	1	781	82.9	5.71	1.75	3	0	100		4.46094e+06	4.19503e+06	Not Found	High	High
FALSE	High	Master Protein	Q53EP0	Fibronectin type III domain-containing protein 3B OS=Homo sapiens GN=FNDC3B PE=1 SV=2	0	7.499	4	3	3	3	1	1204	132.8	5.95	2.75	3	0	100		1.63144e+06	2.80168e+06	Not Found	Peak Found	High
FALSE	High	Master Protein	Q92769	Histone deacetylase 2 OS=Homo sapiens GN=HDAC2 PE=1 SV=2	0	7.422	9	3	6	1	1	488	55.3	5.91	0	3	0	100		717660	266879	Not Found	High	Peak Found
FALSE	High	Master Protein	Q2TAY7	WD40 repeat-containing protein SMU1 OS=Homo sapiens GN=SMU1 PE=1 SV=2	0	6.106	4	1	2	1	1	513	57.5	7.18	4.27	1	0	100	184321		1.66993e+06	Peak Found	Not Found	High
FALSE	High	Master Protein	Q15554	Telomeric repeat-binding factor 2 OS=Homo sapiens GN=TERF2 PE=1 SV=3	0	6.077	6	2	2	2	1	542	59.6	9.35	1.8	2	0	100		210206	1.75783e+06	Not Found	Peak Found	High
FALSE	High	Master Protein	P17275	Transcription factor jun-B OS=Homo sapiens GN=JUNB PE=1 SV=1	0	5.886	8	2	3	2	1	347	35.9	9.22	1.8	2	0	100		1.33935e+06	1.05948e+06	Not Found	High	High
FALSE	High	Master Protein	Q9H334	Forkhead box protein P1 OS=Homo sapiens GN=FOXP1 PE=1 SV=1	0	5.666	4	2	2	2	1	677	75.3	6.67	0	2	0	100		2.01407e+06	743686	Not Found	High	High
FALSE	High	Master Protein	P14868	Aspartate--tRNA ligase, cytoplasmic OS=Homo sapiens GN=DARS PE=1 SV=2	0	5.606	5	2	2	2	1	501	57.1	6.55	0	2	0	100		730056	2.15838e+06	Not Found	Peak Found	High
FALSE	High	Master Protein	Q15723	ETS-related transcription factor Elf-2 OS=Homo sapiens GN=ELF2 PE=1 SV=2	0	5.598	7	2	2	2	1	593	63.9	6.57	0	2	0	100		745510	530913	Not Found	High	High
FALSE	High	Master Protein	P61964	WD repeat-containing protein 5 OS=Homo sapiens GN=WDR5 PE=1 SV=1	0	5.491	8	2	3	2	1	334	36.6	8.27	0	2	0	100		4.84569e+06	985236	Not Found	High	High
FALSE	High	Master Protein	P54098	DNA polymerase subunit gamma-1 OS=Homo sapiens GN=POLG PE=1 SV=1	0	5.366	2	2	3	2	1	1239	139.5	6.9	0	2	0	100		1.38734e+06	1.04279e+06	Not Found	High	Peak Found
FALSE	High	Master Protein	Q9Y5K6	CD2-associated protein OS=Homo sapiens GN=CD2AP PE=1 SV=1	0	5.268	7	3	3	3	1	639	71.4	6.4	0	3	0	100		786261	3.6183e+06	Not Found	Peak Found	High
FALSE	High	Master Protein	Q04721	Neurogenic locus notch homolog protein 2 OS=Homo sapiens GN=NOTCH2 PE=1 SV=3	0	5.011	1	2	2	1	1	2471	265.2	5.14	0	2	0	100		303397	238899	Not Found	High	Peak Found
FALSE	High	Master Protein	P43307	Translocon-associated protein subunit alpha OS=Homo sapiens GN=SSR1 PE=1 SV=3	0	5.007	9	2	2	2	1	286	32.2	4.49	0	2	0	100		1.1386e+06	2.51754e+06	Not Found	Peak Found	High
FALSE	High	Master Protein	P11474	Steroid hormone receptor ERR1 OS=Homo sapiens GN=ESRRA PE=1 SV=3	0	5.001	9	2	3	2	1	423	45.5	6.38	0	2	0	100		1.2159e+06	828560	Not Found	High	High
FALSE	High	Master Protein	P40692	DNA mismatch repair protein Mlh1 OS=Homo sapiens GN=MLH1 PE=1 SV=1	0	4.91	4	2	2	2	1	756	84.5	5.72	0	2	0	100		1.3128e+06	439614	Not Found	High	Peak Found
FALSE	High	Master Protein	P20810	Calpastatin OS=Homo sapiens GN=CAST PE=1 SV=4	0	4.792	4	2	3	2	1	708	76.5	5.07	1.65	2	0	100		686754	1.89141e+06	Not Found	High	High
FALSE	High	Master Protein	Q9NZI7	Upstream-binding protein 1 OS=Homo sapiens GN=UBP1 PE=1 SV=1	0	4.768	6	2	3	1	1	540	60.5	6.35	6	2	0	100		406797	235363	Not Found	Peak Found	High
FALSE	High	Master Protein	P25208	Nuclear transcription factor Y subunit beta OS=Homo sapiens GN=NFYB PE=1 SV=2	0	4.755	10	2	3	2	1	207	22.8	4.59	3.82	2	0	100		5.85074e+06	3681304	Not Found	High	High
FALSE	High	Master Protein	Q96JM3	Chromosome alignment-maintaining phosphoprotein 1 OS=Homo sapiens GN=CHAMP1 PE=1 SV=2	0	4.572	3	2	2	2	1	812	89	8.44	0	2	0	100		500929	1.58566e+06	Not Found	Peak Found	High
FALSE	High	Master Protein	Q9H147	Deoxynucleotidyltransferase terminal-interacting protein 1 OS=Homo sapiens GN=DNTTIP1 PE=1 SV=2	0	4.441	9	2	2	2	1	329	37	8.97	0	2	0	100		2.52241e+06	1.475e+06	Not Found	High	High
FALSE	High	Master Protein	P18846	Cyclic AMP-dependent transcription factor ATF-1 OS=Homo sapiens GN=ATF1 PE=1 SV=2	0.002	3.878	13	2	2	1	1	271	29.2	8.37	0	2	0	100		653884	126002	Not Found	High	Peak Found
FALSE	High	Master Protein	Q6ZXV5	Transmembrane and TPR repeat-containing protein 3 OS=Homo sapiens GN=TMTC3 PE=1 SV=2	0.002	3.693	3	2	2	2	1	915	103.9	8.87	0	2	0	100		211465	420466	Peak Found	Peak Found	High
FALSE	High	Master Protein	O00469	Procollagen-lysine,2-oxoglutarate 5-dioxygenase 2 OS=Homo sapiens GN=PLOD2 PE=1 SV=2	0.002	3.112	2	1	1	1	1	737	84.6	6.71	1.67	1	0					Peak Found	Peak Found	High
FALSE	High	Master Protein	P27635	60S ribosomal protein L10 OS=Homo sapiens GN=RPL10 PE=1 SV=4	0.002	3.112	13	1	1	1	1	214	24.6	10.08	0	1	0	100	635226			High	Not Found	Not Found
FALSE	High	Master Protein	Q8NFJ5	Retinoic acid-induced protein 3 OS=Homo sapiens GN=GPRC5A PE=1 SV=2	0.002	3.112	4	1	1	1	1	357	40.2	8.15	2.16	1	0					Not Found	Not Found	High
FALSE	High	Master Protein	Q15629	Translocating chain-associated membrane protein 1 OS=Homo sapiens GN=TRAM1 PE=1 SV=3	0.002	3.112	4	1	1	1	1	374	43	9.63	0	1	0	100		662731	698384	Not Found	Peak Found	High
FALSE	High	Master Protein	Q92908	Transcription factor GATA-6 OS=Homo sapiens GN=GATA6 PE=1 SV=2	0.002	3.112	2	1	1	1	1	595	60	8.35	2.38	1	0					Not Found	High	Not Found
FALSE	High	Master Protein	P49005	DNA polymerase delta subunit 2 OS=Homo sapiens GN=POLD2 PE=1 SV=1	0.002	3.112	3	1	1	1	1	469	51.3	5.58	1.64	1	0	100			765750	Not Found	Not Found	High
FALSE	High	Master Protein	Q8IYH5	ZZ-type zinc finger-containing protein 3 OS=Homo sapiens GN=ZZZ3 PE=1 SV=1	0.002	3.112	1	1	2	1	1	903	102	5.69	3.58	1	0	100		1.21736e+06	1.02105e+06	Not Found	High	High
FALSE	High	Master Protein	O75528	Transcriptional adapter 3 OS=Homo sapiens GN=TADA3 PE=1 SV=1	0.002	3.112	3	1	1	1	1	432	48.9	6.27	0	1	0	100		417352	160146	Not Found	Peak Found	High
FALSE	High	Master Protein	P61247	40S ribosomal protein S3a OS=Homo sapiens GN=RPS3A PE=1 SV=2	0.002	3.112	6	1	1	1	1	264	29.9	9.73	2.2	1	0	100		258138		Not Found	High	Not Found
FALSE	High	Master Protein	Q9H9Q4	Non-homologous end-joining factor 1 OS=Homo sapiens GN=NHEJ1 PE=1 SV=1	0.002	3.112	5	1	1	1	1	299	33.3	5.97	2.44	1	0	100		803393		Not Found	High	Not Found
FALSE	High	Master Protein	Q9H0M0	NEDD4-like E3 ubiquitin-protein ligase WWP1 OS=Homo sapiens GN=WWP1 PE=1 SV=1	0.002	3.112	1	1	1	1	1	922	105.1	5.9	1.83	1	0	100		334843	487058	Not Found	Peak Found	High
FALSE	High	Master Protein	Q99697	Pituitary homeobox 2 OS=Homo sapiens GN=PITX2 PE=1 SV=2	0.002	3.112	5	1	1	1	1	317	35.3	9.45	0	1	0	100		744268		Not Found	High	Not Found
FALSE	High	Master Protein	P08047	Transcription factor Sp1 OS=Homo sapiens GN=SP1 PE=1 SV=3	0.002	3.112	4	1	1	1	1	785	80.6	7.34	2.68	1	0	100		3.91802e+06	3.52555e+06	Not Found	Peak Found	High
FALSE	High	Master Protein	Q9H1D9	DNA-directed RNA polymerase III subunit RPC6 OS=Homo sapiens GN=POLR3F PE=1 SV=1	0.002	3.112	3	1	1	1	1	316	35.7	6.11	1.69	1	0	100		174602	927780	Not Found	Peak Found	High
FALSE	High	Master Protein	O75533	Splicing factor 3B subunit 1 OS=Homo sapiens GN=SF3B1 PE=1 SV=3	0.002	3.112	2	1	1	1	1	1304	145.7	7.09	0	1	0	100		789312		Not Found	High	Not Found
FALSE	High	Master Protein	P50914	60S ribosomal protein L14 OS=Homo sapiens GN=RPL14 PE=1 SV=4	0.002	3.112	6	1	1	1	1	215	23.4	10.93	1.73	1	0	100	1.71908e+06			High	Not Found	Not Found
FALSE	High	Master Protein	Q9Y3L3	SH3 domain-binding protein 1 OS=Homo sapiens GN=SH3BP1 PE=1 SV=3	0.002	3.112	2	1	1	1	1	701	75.7	6.77	2.37	1	0	100		300594	756003	Not Found	Peak Found	High
FALSE	High	Master Protein	Q9NXR8	Inhibitor of growth protein 3 OS=Homo sapiens GN=ING3 PE=1 SV=2	0.002	3.112	3	1	1	1	1	418	46.7	6.27	0	1	0	100			247971	Not Found	Not Found	High
FALSE	High	Master Protein	Q9UHL9	General transcription factor II-I repeat domain-containing protein 1 OS=Homo sapiens GN=GTF2IRD1 PE=1 SV=1	0.002	3.112	2	1	1	1	1	959	106	6.87	1.97	1	0	100		422305	247364	Not Found	High	Peak Found
FALSE	High	Master Protein	Q12929	Epidermal growth factor receptor kinase substrate 8 OS=Homo sapiens GN=EPS8 PE=1 SV=1	0.003	3.108	2	1	1	1	1	822	91.8	7.5	0	1	0					Not Found	Not Found	High
FALSE	High	Master Protein	P27540	Aryl hydrocarbon receptor nuclear translocator OS=Homo sapiens GN=ARNT PE=1 SV=1	0.003	3.096	3	1	1	1	1	789	86.6	6.54	0	1	0	100		1.29345e+06	315139	Not Found	High	Peak Found
FALSE	High	Master Protein	Q6DD87	Zinc finger protein 787 OS=Homo sapiens GN=ZNF787 PE=1 SV=3	0.003	3.081	3	1	1	1	1	383	40.5	7.84	0	1	0	100		545035	1.12716e+06	Not Found	Peak Found	High
FALSE	High	Master Protein	Q6DN90	IQ motif and SEC7 domain-containing protein 1 OS=Homo sapiens GN=IQSEC1 PE=1 SV=1	0.003	3.081	1	1	1	1	1	963	108.2	6.93	0	1	0					Not Found	Not Found	High
FALSE	High	Master Protein	P04083	Annexin A1 OS=Homo sapiens GN=ANXA1 PE=1 SV=2	0.003	3.079	4	1	2	1	1	346	38.7	7.02	1.8	1	0	100		1.01705e+06	866014	Not Found	High	High
FALSE	High	Master Protein	Q08379	Golgin subfamily A member 2 OS=Homo sapiens GN=GOLGA2 PE=1 SV=3	0.003	3.047	1	1	1	1	1	1002	113	5.02	1.88	1	0	100			805119	Not Found	Not Found	High
FALSE	High	Master Protein	P40937	Replication factor C subunit 5 OS=Homo sapiens GN=RFC5 PE=1 SV=1	0.003	3.016	4	1	1	1	1	340	38.5	7.2	0	1	0	100	46708.7		757505	Peak Found	Not Found	High
FALSE	High	Master Protein	O15347	High mobility group protein B3 OS=Homo sapiens GN=HMGB3 PE=1 SV=4	0.003	2.981	7	1	1	1	1	200	23	8.37	1.89	1	0					High	Not Found	Peak Found
FALSE	High	Master Protein	P35222	Catenin beta-1 OS=Homo sapiens GN=CTNNB1 PE=1 SV=1	0.003	2.958	2	1	1	1	1	781	85.4	5.86	0	1	0					Not Found	Not Found	High
FALSE	High	Master Protein	P00533	Epidermal growth factor receptor OS=Homo sapiens GN=EGFR PE=1 SV=2	0.003	2.914	1	1	1	1	1	1210	134.2	6.68	0	1	0	100		218154	543676	Not Found	Peak Found	High
FALSE	High	Master Protein	P12755	Ski oncogene OS=Homo sapiens GN=SKI PE=1 SV=1	0.003	2.898	4	1	2	1	1	728	80	7.62	0	1	0	100		847935	470174	Not Found	High	High
FALSE	High	Master Protein	Q9H5V8	CUB domain-containing protein 1 OS=Homo sapiens GN=CDCP1 PE=1 SV=3	0.003	2.89	1	1	1	1	1	836	92.9	7.96	0	1	0	100		369755	952097	Not Found	Peak Found	High
FALSE	High	Master Protein	Q8TF68	Zinc finger protein 384 OS=Homo sapiens GN=ZNF384 PE=1 SV=2	0.003	2.873	4	1	1	1	1	577	63.2	8.95	0	1	0	100		596170	462730	Not Found	High	Peak Found
FALSE	High	Master Protein	Q9H0E9	Bromodomain-containing protein 8 OS=Homo sapiens GN=BRD8 PE=1 SV=2	0.003	2.844	1	1	1	1	1	1235	135.3	4.6	0	1	0					Not Found	Not Found	High
FALSE	High	Master Protein	Q9NTI5	Sister chromatid cohesion protein PDS5 homolog B OS=Homo sapiens GN=PDS5B PE=1 SV=1	0.003	2.843	1	1	1	1	1	1447	164.6	8.47	0	1	0	100		1.27972e+06	2084783	Not Found	Peak Found	High
FALSE	High	Master Protein	Q02447	Transcription factor Sp3 OS=Homo sapiens GN=SP3 PE=1 SV=3	0.003	2.819	2	1	2	1	1	781	81.9	5.26	0	1	0	100		1.70674e+06	2.5418e+06	Not Found	High	High
FALSE	High	Master Protein	Q2NL82	Pre-rRNA-processing protein TSR1 homolog OS=Homo sapiens GN=TSR1 PE=1 SV=1	0.003	2.812	2	1	1	1	1	804	91.8	7.42	0	1	0					Not Found	Not Found	High
FALSE	High	Master Protein	Q8N9N5	Protein BANP OS=Homo sapiens GN=BANP PE=1 SV=3	0.003	2.798	3	1	1	1	1	519	56.5	5.49	0	1	0	100		1.13575e+06	287535	Not Found	High	Peak Found
FALSE	High	Master Protein	Q9UN86	Ras GTPase-activating protein-binding protein 2 OS=Homo sapiens GN=G3BP2 PE=1 SV=2	0.003	2.764	3	1	1	1	1	482	54.1	5.55	0	1	0					Not Found	Not Found	High
FALSE	High	Master Protein	Q96S52	GPI transamidase component PIG-S OS=Homo sapiens GN=PIGS PE=1 SV=3	0.003	2.753	3	1	1	1	1	555	61.6	6.49	0	1	0					Not Found	Not Found	High
FALSE	High	Master Protein	Q969V6	MKL/myocardin-like protein 1 OS=Homo sapiens GN=MKL1 PE=1 SV=1	0.003	2.732	1	1	2	1	1	931	98.9	5.86	0	1	0	100		1.12379e+06	648471	Not Found	High	High
FALSE	High	Master Protein	P05067	Amyloid-beta A4 protein OS=Homo sapiens GN=APP PE=1 SV=3	0.003	2.731	2	1	1	1	1	770	86.9	4.82	0	1	0					Not Found	Not Found	High
FALSE	High	Master Protein	Q9BSJ8	Extended synaptotagmin-1 OS=Homo sapiens GN=ESYT1 PE=1 SV=1	0.003	2.716	1	1	1	1	1	1104	122.8	5.83	0	1	0	100		195724	239588	Not Found	Peak Found	High
FALSE	High	Master Protein	P13056	Nuclear receptor subfamily 2 group C member 1 OS=Homo sapiens GN=NR2C1 PE=1 SV=2	0.003	2.69	2	1	1	1	1	603	67.3	6.32	0	1	0	100		393465	248119	Not Found	High	Peak Found
FALSE	High	Master Protein	Q9BSJ5	Uncharacterized protein C17orf80 OS=Homo sapiens GN=C17orf80 PE=2 SV=2	0.003	2.677	2	1	1	1	1	609	67.3	9.16	0	1	0	100		498281		Not Found	High	Not Found
FALSE	High	Master Protein	Q15006	ER membrane protein complex subunit 2 OS=Homo sapiens GN=EMC2 PE=1 SV=1	0.003	2.625	4	1	1	1	1	297	34.8	6.57	0	1	0	100		381679	322990	Not Found	Peak Found	High
FALSE	High	Master Protein	Q9BZF1	Oxysterol-binding protein-related protein 8 OS=Homo sapiens GN=OSBPL8 PE=1 SV=3	0.003	2.612	1	1	1	1	1	889	101.1	6.96	0	1	0	100		209552	462077	Not Found	Peak Found	High
FALSE	High	Master Protein	O00255	Menin OS=Homo sapiens GN=MEN1 PE=1 SV=4	0.003	2.601	2	1	1	1	1	615	68	6.55	0	1	0	100		83050.5	255867	Not Found	Peak Found	High
FALSE	High	Master Protein	Q9UKM9	RNA-binding protein Raly OS=Homo sapiens GN=RALY PE=1 SV=1	0.003	2.586	4	1	1	1	1	306	32.4	9.17	0	1	0	100		1.45894e+06	698463	Not Found	High	Peak Found
FALSE	High	Master Protein	Q96GK7	Fumarylacetoacetate hydrolase domain-containing protein 2A OS=Homo sapiens GN=FAHD2A PE=1 SV=1	0.003	2.576	4	1	1	1	1	314	34.6	8.24	0	1	0	100	1.76247e+06			High	Not Found	Not Found
FALSE	High	Master Protein	P18850	Cyclic AMP-dependent transcription factor ATF-6 alpha OS=Homo sapiens GN=ATF6 PE=1 SV=3	0.003	2.572	1	1	2	1	1	670	74.5	8.22	0	1	0	100		714610	687662	Not Found	High	High
FALSE	High	Master Protein	Q9BXK1	Krueppel-like factor 16 OS=Homo sapiens GN=KLF16 PE=1 SV=1	0.003	2.548	7	1	2	1	1	252	25.4	9.88	0	1	0	100		5.33218e+06	3772251	Not Found	High	High
FALSE	High	Master Protein	P50990	T-complex protein 1 subunit theta OS=Homo sapiens GN=CCT8 PE=1 SV=4	0.003	2.543	2	1	1	1	1	548	59.6	5.6	0	1	0	100	547222			High	Not Found	Not Found
FALSE	High	Master Protein	P07195	L-lactate dehydrogenase B chain OS=Homo sapiens GN=LDHB PE=1 SV=2	0.003	2.535	3	1	1	1	1	334	36.6	6.05	1.62	1	0	100			1.27758e+06	Not Found	Not Found	High
FALSE	High	Master Protein	Q9Y6E2	Basic leucine zipper and W2 domain-containing protein 2 OS=Homo sapiens GN=BZW2 PE=1 SV=1	0.003	2.522	2	1	2	1	1	419	48.1	6.68	1.65	1	0	100		436773	1.28479e+06	Not Found	High	High
FALSE	High	Master Protein	Q8NBP0	Tetratricopeptide repeat protein 13 OS=Homo sapiens GN=TTC13 PE=2 SV=3	0.003	2.493	2	1	1	1	1	860	96.8	7.01	0	1	0					Not Found	Not Found	High
FALSE	High	Master Protein	Q6PCT2	F-box/LRR-repeat protein 19 OS=Homo sapiens GN=FBXL19 PE=1 SV=3	0.003	2.487	2	1	1	1	1	694	75.7	9.17	0	1	0	100			278458	Not Found	Not Found	High
FALSE	High	Master Protein	Q92560	Ubiquitin carboxyl-terminal hydrolase BAP1 OS=Homo sapiens GN=BAP1 PE=1 SV=2	0.003	2.477	1	1	1	1	1	729	80.3	6.84	0	1	0	100		548008	778751	Not Found	Peak Found	High
FALSE	High	Master Protein	P13378	Homeobox protein Hox-D8 OS=Homo sapiens GN=HOXD8 PE=2 SV=2	0.003	2.429	3	1	2	1	1	290	31.9	8.5	0	1	0	100		345354	254074	Not Found	High	High
FALSE	High	Master Protein	P11908	Ribose-phosphate pyrophosphokinase 2 OS=Homo sapiens GN=PRPS2 PE=1 SV=2	0.002	2.428	5	1	1	1	1	318	34.7	6.61	0	1	0	100		515251	353698	Not Found	High	Peak Found
FALSE	High	Master Protein	Q92575	UBX domain-containing protein 4 OS=Homo sapiens GN=UBXN4 PE=1 SV=2	0.004	2.4	4	1	1	1	1	508	56.7	6.38	0	1	0					Not Found	Not Found	High
FALSE	High	Master Protein	Q99941	Cyclic AMP-dependent transcription factor ATF-6 beta OS=Homo sapiens GN=ATF6B PE=1 SV=2	0.004	2.389	1	1	2	1	1	703	76.7	6.27	0	1	0	100		504330	367489	Not Found	High	High
FALSE	High	Master Protein	Q96SU4	Oxysterol-binding protein-related protein 9 OS=Homo sapiens GN=OSBPL9 PE=1 SV=2	0.004	2.359	1	1	1	1	1	736	83.1	6.18	0	1	0	100		137426	336215	Not Found	Peak Found	High
FALSE	High	Master Protein	O75132	Zinc finger BED domain-containing protein 4 OS=Homo sapiens GN=ZBED4 PE=1 SV=2	0.004	2.293	1	1	1	1	1	1171	130.2	6.83	0	1	0					Not Found	High	Not Found
FALSE	High	Master Protein	Q765P7	MTSS1-like protein OS=Homo sapiens GN=MTSS1L PE=1 SV=1	0.004	2.293	4	1	1	1	1	747	79.9	7.47	0	1	0	100			540628	Not Found	Not Found	High
FALSE	High	Master Protein	P62081	40S ribosomal protein S7 OS=Homo sapiens GN=RPS7 PE=1 SV=1	0.004	2.284	15	1	1	1	1	194	22.1	10.1	0	1	0	100		456959	273119	Not Found	Peak Found	High
FALSE	High	Master Protein	Q9NVI1	Fanconi anemia group I protein OS=Homo sapiens GN=FANCI PE=1 SV=4	0.004	2.277	1	1	1	1	1	1328	149.2	6.74	0	1	0	100		158487	248953	Not Found	Peak Found	High
FALSE	High	Master Protein	Q8WXE1	ATR-interacting protein OS=Homo sapiens GN=ATRIP PE=1 SV=1	0.004	2.276	2	1	1	1	1	791	85.8	6.32	0	1	0	100		1.28805e+06	323399	Not Found	High	Peak Found
FALSE	High	Master Protein	Q5T8P6	RNA-binding protein 26 OS=Homo sapiens GN=RBM26 PE=1 SV=3	0.004	2.261	1	1	1	1	1	1007	113.5	9.16	0	1	0	100			745934	Not Found	Not Found	High
FALSE	High	Master Protein	Q6P1X5	Transcription initiation factor TFIID subunit 2 OS=Homo sapiens GN=TAF2 PE=1 SV=3	0.004	2.231	1	1	1	1	1	1199	136.9	8.19	0	1	0	100		383182		Not Found	High	Not Found
FALSE	High	Master Protein	Q5T7W0	Zinc finger protein 618 OS=Homo sapiens GN=ZNF618 PE=1 SV=1	0.004	2.225	1	1	1	1	1	954	104.9	7.09	0	1	0					Peak Found	Peak Found	High
FALSE	High	Master Protein	Q12797	Aspartyl/asparaginyl beta-hydroxylase OS=Homo sapiens GN=ASPH PE=1 SV=3	0.004	2.219	1	1	1	1	1	758	85.8	5.01	0	1	0					Not Found	Not Found	High
FALSE	High	Master Protein	P05556	Integrin beta-1 OS=Homo sapiens GN=ITGB1 PE=1 SV=2	0.004	2.21	2	1	1	1	1	798	88.4	5.39	0	1	0	100		274894	534613	Not Found	Peak Found	High
FALSE	High	Master Protein	O94804	Serine/threonine-protein kinase 10 OS=Homo sapiens GN=STK10 PE=1 SV=1	0.004	2.207	1	1	1	1	1	968	112.1	6.95	0	1	0					Not Found	Not Found	High
FALSE	High	Master Protein	Q96KQ7	Histone-lysine N-methyltransferase EHMT2 OS=Homo sapiens GN=EHMT2 PE=1 SV=3	0.005	2.178	1	1	1	1	1	1210	132.3	5.45	0	1	0	100		495503	572434	Not Found	Peak Found	High
FALSE	High	Master Protein	P62195	26S proteasome regulatory subunit 8 OS=Homo sapiens GN=PSMC5 PE=1 SV=1	0.005	2.165	3	1	1	1	1	406	45.6	7.55	0	1	0	100		347723	441652	Not Found	Peak Found	High
FALSE	High	Master Protein	Q86W92	Liprin-beta-1 OS=Homo sapiens GN=PPFIBP1 PE=1 SV=2	0.005	2.138	1	1	1	1	1	1011	114	5.55	0	1	0	100	153940		642095	Peak Found	Not Found	High
FALSE	High	Master Protein	O94979	Protein transport protein Sec31A OS=Homo sapiens GN=SEC31A PE=1 SV=3	0.005	2.125	1	1	1	1	1	1220	132.9	6.89	0	1	0	100		186289	857080	Not Found	Peak Found	High
FALSE	High	Master Protein	P0DME0	Protein SETSIP OS=Homo sapiens GN=SETSIP PE=1 SV=1	0.005	2.122	3	1	1	1	1	302	34.9	4.31	0	1	0	100		1.47917e+06	163593	Not Found	High	Peak Found
FALSE	High	Master Protein	O60678	Protein arginine N-methyltransferase 3 OS=Homo sapiens GN=PRMT3 PE=1 SV=3	0.005	2.102	2	1	1	1	1	531	59.8	5.35	0	1	0	100			820688	Not Found	Not Found	High
FALSE	High	Master Protein	Q4KMP7	TBC1 domain family member 10B OS=Homo sapiens GN=TBC1D10B PE=1 SV=3	0.005	2.081	1	1	1	1	1	808	87.1	9.19	0	1	0	100		417885	549057	Not Found	Peak Found	High
FALSE	High	Master Protein	Q96EP5	DAZ-associated protein 1 OS=Homo sapiens GN=DAZAP1 PE=1 SV=1	0.005	2.078	4	1	1	1	1	407	43.4	8.56	0	1	0	100			207056	Not Found	Not Found	High
FALSE	High	Master Protein	Q9Y5B9	FACT complex subunit SPT16 OS=Homo sapiens GN=SUPT16H PE=1 SV=1	0.005	2.07	1	1	1	1	1	1047	119.8	5.66	0	1	0	100		240542	598849	Not Found	High	Peak Found
FALSE	High	Master Protein	P56282	DNA polymerase epsilon subunit 2 OS=Homo sapiens GN=POLE2 PE=1 SV=2	0.005	2.068	4	1	1	1	1	527	59.5	6.35	0	1	0	100		343749	530628	Not Found	Peak Found	High
FALSE	High	Master Protein	Q96RN5	Mediator of RNA polymerase II transcription subunit 15 OS=Homo sapiens GN=MED15 PE=1 SV=2	0.005	2.063	1	1	1	1	1	788	86.7	9.42	0	1	0	100	118863		556575	Peak Found	Not Found	High
FALSE	High	Master Protein	P35249	Replication factor C subunit 4 OS=Homo sapiens GN=RFC4 PE=1 SV=2	0.006	2.015	2	1	1	1	1	363	39.7	8.02	0	1	0	100		616099	390898	Not Found	Peak Found	High
FALSE	High	Master Protein	P62805	Histone H4 OS=Homo sapiens GN=HIST1H4A PE=1 SV=2	0.006	2.01	8	1	1	1	1	103	11.4	11.36	0	1	0					High	Peak Found	Peak Found
FALSE	High	Master Protein	P51648	Fatty aldehyde dehydrogenase OS=Homo sapiens GN=ALDH3A2 PE=1 SV=1	0.006	1.998	4	1	1	1	1	485	54.8	7.88	0	1	0	100		61674	173711	Not Found	Peak Found	High
FALSE	High	Master Protein	Q06330	Recombining binding protein suppressor of hairless OS=Homo sapiens GN=RBPJ PE=1 SV=3	0.006	1.997	2	1	1	1	1	500	55.6	7.18	0	1	0	100		935649	439344	Not Found	High	Peak Found
FALSE	High	Master Protein	O75152	Zinc finger CCCH domain-containing protein 11A OS=Homo sapiens GN=ZC3H11A PE=1 SV=3	0.007	1.96	1	1	1	1	1	810	89.1	8.37	0	1	0	100		128153	363362	Not Found	Peak Found	High
FALSE	Medium	Master Protein	P26196	Probable ATP-dependent RNA helicase DDX6 OS=Homo sapiens GN=DDX6 PE=1 SV=2	0.016	1.9	4	1	1	1	1	483	54.4	8.66	0	1	0	100	248244		420191	Peak Found	Not Found	High
FALSE	Medium	Master Protein	Q13618	Cullin-3 OS=Homo sapiens GN=CUL3 PE=1 SV=2	0.016	1.899	1	1	1	1	1	768	88.9	8.48	0	1	0	100	336852		638460	High	Not Found	Peak Found
FALSE	Medium	Master Protein	P28340	DNA polymerase delta catalytic subunit OS=Homo sapiens GN=POLD1 PE=1 SV=2	0.016	1.889	1	1	1	1	1	1107	123.6	7.03	0	1	0	100			694293	Not Found	Not Found	High
FALSE	Medium	Master Protein	P40926	Malate dehydrogenase, mitochondrial OS=Homo sapiens GN=MDH2 PE=1 SV=3	0.019	1.874	3	1	2	1	1	338	35.5	8.68	0	1	0	100		395965	889213	Not Found	High	High
FALSE	Medium	Master Protein	Q14814	Myocyte-specific enhancer factor 2D OS=Homo sapiens GN=MEF2D PE=1 SV=1	0.019	1.835	2	1	1	1	1	521	55.9	7.88	0	1	0	100		446455	440891	Not Found	Peak Found	High
FALSE	Medium	Master Protein	Q12968	Nuclear factor of activated T-cells, cytoplasmic 3 OS=Homo sapiens GN=NFATC3 PE=1 SV=1	0.019	1.822	1	1	1	1	1	1075	115.5	6.37	0	1	0	100		779446	1.04411e+06	Not Found	Peak Found	High
FALSE	Medium	Master Protein	Q5SW79	Centrosomal protein of 170 kDa OS=Homo sapiens GN=CEP170 PE=1 SV=1	0.019	1.812	1	1	1	1	1	1584	175.2	7.11	0	1	0	100			419276	Not Found	Not Found	High
FALSE	Medium	Master Protein	Q9UID3	Vacuolar protein sorting-associated protein 51 homolog OS=Homo sapiens GN=VPS51 PE=1 SV=2	0.019	1.793	2	1	1	1	1	782	86	6.47	0	1	0	100		125834	328493	Not Found	Peak Found	High
FALSE	Medium	Master Protein	Q00059	Transcription factor A, mitochondrial OS=Homo sapiens GN=TFAM PE=1 SV=1	0.021	1.787	3	1	1	1	1	246	29.1	9.72	0	1	0					Not Found	High	Not Found
FALSE	Medium	Master Protein	P40763	Signal transducer and activator of transcription 3 OS=Homo sapiens GN=STAT3 PE=1 SV=2	0.024	1.763	2	1	1	1	1	770	88	6.3	0	1	0	100	373036		565143	Peak Found	Not Found	High
FALSE	Medium	Master Protein	Q03111	Protein ENL OS=Homo sapiens GN=MLLT1 PE=1 SV=2	0.024	1.743	3	1	1	1	1	559	62	8.59	0	1	0	100		79002.4	318471	Not Found	Peak Found	High
FALSE	Medium	Master Protein	Q92585	Mastermind-like protein 1 OS=Homo sapiens GN=MAML1 PE=1 SV=3	0.024	1.741	3	1	2	1	1	1016	108	8.28	0	1	0	100		1.11871e+06	1.07487e+06	Not Found	High	High
FALSE	Medium	Master Protein	Q9BZQ8	Protein Niban OS=Homo sapiens GN=FAM129A PE=1 SV=1	0.024	1.738	2	1	1	1	1	928	103.1	4.78	0	1	0					Not Found	Not Found	High
FALSE	Medium	Master Protein	Q92785	Zinc finger protein ubi-d4 OS=Homo sapiens GN=DPF2 PE=1 SV=2	0.025	1.733	4	1	1	1	1	391	44.1	6.33	0	1	0	100		529148	340010	Not Found	Peak Found	High
FALSE	Medium	Master Protein	Q96R06	Sperm-associated antigen 5 OS=Homo sapiens GN=SPAG5 PE=1 SV=2	0.025	1.73	1	1	1	1	1	1193	134.3	5	0	1	0	100		124182	727698	Not Found	Peak Found	High
FALSE	Medium	Master Protein	Q8NBZ0	INO80 complex subunit E OS=Homo sapiens GN=INO80E PE=1 SV=1	0.025	1.724	3	1	1	1	1	244	26.5	8.34	0	1	0	100		6.14971e+06	3773634	Not Found	Peak Found	High
FALSE	Medium	Master Protein	O95359	Transforming acidic coiled-coil-containing protein 2 OS=Homo sapiens GN=TACC2 PE=1 SV=3	0.026	1.704	0	1	1	1	1	2948	309.2	4.79	1.65	1	0	100			2420769	Not Found	Not Found	High
FALSE	Medium	Master Protein	Q13416	Origin recognition complex subunit 2 OS=Homo sapiens GN=ORC2 PE=1 SV=2	0.025	1.675	2	1	2	1	1	577	65.9	6.51	0	1	0	100			606389	Not Found	High	High
FALSE	Medium	Master Protein	Q92830	Histone acetyltransferase KAT2A OS=Homo sapiens GN=KAT2A PE=1 SV=3	0.027	1.641	1	1	1	1	1	837	93.9	9.04	0	1	0	100		517281	290975	Not Found	Peak Found	High
FALSE	Medium	Master Protein	Q9Y6M1	Insulin-like growth factor 2 mRNA-binding protein 2 OS=Homo sapiens GN=IGF2BP2 PE=1 SV=2	0.028	1.635	3	1	1	1	1	599	66.1	8.46	0	1	0	100	332374		188819	High	Not Found	Peak Found
FALSE	Medium	Master Protein	Q9H0V9	VIP36-like protein OS=Homo sapiens GN=LMAN2L PE=1 SV=1	0.028	1.619	2	1	1	1	1	348	39.7	8.38	0	1	0	100		70174.3	334545	Not Found	Peak Found	High
FALSE	Medium	Master Protein	Q6P6C2	RNA demethylase ALKBH5 OS=Homo sapiens GN=ALKBH5 PE=1 SV=2	0.029	1.608	7	1	1	1	1	394	44.2	9.09	0	1	0					Not Found	Not Found	High
FALSE	Medium	Master Protein	P21980	Protein-glutamine gamma-glutamyltransferase 2 OS=Homo sapiens GN=TGM2 PE=1 SV=2	0.03	1.584	1	1	1	1	1	687	77.3	5.22	0	1	0	100			960212	Not Found	Not Found	High
FALSE	Medium	Master Protein	Q9NXK8	F-box/LRR-repeat protein 12 OS=Homo sapiens GN=FBXL12 PE=1 SV=1	0.03	1.582	6	1	1	1	1	326	37	8.79	0	1	0	100		488881	71079.8	Not Found	High	Peak Found
FALSE	Medium	Master Protein	Q5VW32	BRO1 domain-containing protein BROX OS=Homo sapiens GN=BROX PE=1 SV=1	0.031	1.569	5	1	1	1	1	411	46.4	7.65	0	1	0					Not Found	Not Found	High
FALSE	Medium	Master Protein	P40429	60S ribosomal protein L13a OS=Homo sapiens GN=RPL13A PE=1 SV=2	0.031	1.562	4	1	1	1	1	203	23.6	10.93	0	1	0	100	1.48667e+06			High	Not Found	Not Found
FALSE	Medium	Master Protein	Q9UJZ1	Stomatin-like protein 2, mitochondrial OS=Homo sapiens GN=STOML2 PE=1 SV=1	0.032	1.556	3	1	1	1	1	356	38.5	7.39	0	1	0					High	Peak Found	Peak Found
FALSE	Medium	Master Protein	O75937	DnaJ homolog subfamily C member 8 OS=Homo sapiens GN=DNAJC8 PE=1 SV=2	0.032	1.55	4	1	1	1	1	253	29.8	9.06	0	1	0	100		853189	2.10405e+06	Not Found	Peak Found	High
FALSE	Medium	Master Protein	P32519	ETS-related transcription factor Elf-1 OS=Homo sapiens GN=ELF1 PE=1 SV=2	0.036	1.518	2	1	1	1	1	619	67.5	5.21	0	1	0	100		376084	337641	Not Found	High	Peak Found
FALSE	Medium	Master Protein	Q12904	Aminoacyl tRNA synthase complex-interacting multifunctional protein 1 OS=Homo sapiens GN=AIMP1 PE=1 SV=2	0.036	1.516	5	1	1	1	1	312	34.3	8.43	0	1	0	100		295802	389107	Not Found	High	Peak Found
FALSE	Medium	Master Protein	O43776	Asparagine--tRNA ligase, cytoplasmic OS=Homo sapiens GN=NARS PE=1 SV=1	0.036	1.514	1	1	2	1	1	548	62.9	6.25	0	1	0	100		2.24621e+06	1.64445e+06	Not Found	High	High
FALSE	Medium	Master Protein	P38935	DNA-binding protein SMUBP-2 OS=Homo sapiens GN=IGHMBP2 PE=1 SV=3	0.038	1.486	1	1	1	1	1	993	109.1	8.97	0	1	0					Peak Found	Peak Found	High
FALSE	Medium	Master Protein	Q9NSU2	Three-prime repair exonuclease 1 OS=Homo sapiens GN=TREX1 PE=1 SV=1	0.038	1.471	3	1	1	1	1	369	38.9	8.41	0	1	0	100		597794	942569	Not Found	Peak Found	High
FALSE	Medium	Master Protein	Q9BUI4	DNA-directed RNA polymerase III subunit RPC3 OS=Homo sapiens GN=POLR3C PE=1 SV=1	0.038	1.471	2	1	1	1	1	534	60.6	7.31	0	1	0	100		130694	329472	Not Found	Peak Found	High
FALSE	Medium	Master Protein	Q6ZW31	Rho GTPase-activating protein SYDE1 OS=Homo sapiens GN=SYDE1 PE=1 SV=1	0.038	1.469	2	1	1	1	1	735	79.7	8.43	0	1	0	100			420049	Not Found	Not Found	High
