# Supplementary material for: Defining super-enhancer landscape in triple-negative breast cancer by multiomic profiling
Source: Nat Commun. 2021 Apr 14;12:2242. doi: 10.1038/s41467-021-22445-0 (PMC8046763; doi:10.1038/s41467-021-22445-0)
Supplement: Supplementary file 8 — Source data [file 41467_2021_22445_MOESM8_ESM.xlsx]

## Sheet: Figure 3g
Figure 3g
IHC staining intensity score of FOXC1 in the surgical samples
TNBC (n=18)			Non-TNBC (n=20)
IHC sample No.	FOXC1 statining score		IHC sample No.	FOXC1 statining score
16AH-24156-1.4	2		17AH25450-1.3	0
16AH18053.14	3		17AH24439-1.3	0
16AH14012.3	3		17AH23581.2	0
16AH4765.12	3		18AH12191.1	0
18AH840-1.9	3		18AH11814.4	0
18AH254.7	2		18AH11775-1.1	3
16AH29421.12	3		18AH11551.8	0
17AH2261.4	3		18AH10651.3	0
19AH8770-1.6	3		18AH11513.5	0
19AH5395.17 T2	2		18AH11767-1.1	0
19AH4525.7	3		16AH25432.5	1
19AH3947-1.4	3		16AH27919.3	0
19AH2110-1.3	0		16AH27962-1.3	2
19AH714-1.5	2		16AH28133.8	0
19AH3407-1.4	2		16AH29082.11 MS4	0
14AH29152-1.8	2		16AH29367-1.7	0
15AH5726-1.7 C1	0		16AH29541.11	0
15AH20362-1.1	0		16AH29543.3	0
			16AH29575-1.8	0
			16AH29610-1	0

## Sheet: Figure 3h
Figure 3g
Staining intensity score of FOXC1 in tissue microarray samples.
	TNBC	non-TNBC
Tissue Core Position	FOXC1 Staining Intensity	FOXC1 Staining Intensity
A1		0
A2		0
A3		0
A4		0
A5		0
A6		0
A7		0
A8		0
A9		0
A10		0
A11		0
A12	3
A13		0
A14		0
A15	0
B1		0
B2		0
B3		0
B4	0
B5		1
B6		0
B7		0
B8		0
B9		0
B10		0
B11	0
B12	3
B13		0
B14		0
B15	0
C1		0
C2		0
C3		0
C4		0
C5	0
C6		0
C7	0
C8	0
C9		0
C10		0
C11	2
C12		0
C13		0
C14		2
C15		0
D1		0
D2		0
D3		0
D4		0
D5		0
D6		0
D7	0
D8	0
D9		0
D10		0
D11	2
D12		0
D13	0
D14		2
D15		0
E1		0
E2		0
E3		0
E4		0
E5		0
E6		0
E7		0
E8	0
E9		0
E10	0
E11		0
E12		0
E13		0
E14		0
E15		0
F1		0
F2		0
F3		0
F4	0
F5		0.5
F6		1
F7		1
F8		0
F9		0
F10		0
F11		0
F12		0
F13		0
F14	0
F15		0
G1	0
G2		3
G3		0
G4	3
G5	0
G6	1.5
G7		2
G8		0
G9		3
G10	3
G11		0
G12		0
G13	2
G14	0
G15	2
H1	1
H2		3
H3		0
H4	3
H5		0
H6	2
H7		2
H8		0
H9		0
H10	3
H11		0
H12		0
H13	0
H14	0
H15	0.5
I1		0
I2	3
I3		0
I4	0
I5		0
I6	0
I7	3
I8		0
I9	3
I10	3
I11	0.5
I12		0
I13		0
I14	3
I15		0
J1		0
J2	0
J3		0
J4	0
J5		0
J6		0
J7	2.5
J8		0
J9	3
J10	3
J11	0
J12		0
J13		0
J14	2
J15		0

## Sheet: Figure 3i
Figure 3i
immunobloting FOXC1 and Actin

## Sheet: Figure 4a
Figure 4 a, PCR detection of CRISPR/Cas9 mediated deletion of e1 and e2

## Sheet: Figure 4b
Figure 4b
Immunoblotting of FOXC1, Actin of BT549, MDA-MB-231, MCF10-DCIS upon deletion of e2 of FOXC1-SE

## Sheet: Figure 4c
Figure 4c, relative clonogenic growth, %
	BT549
	CTL	gRNA-e1	gRNA-e2
1st repeat	107.56	21.3	85.24
2nd repeat	92.88	13.92	57.87
3rd repeat	99.56	12.38	51.48
	MDA-MB-231
	CTL	gRNA-e1	gRNA-e2
1st repeat	92.4	53.87	24.96
2nd repeat	114.03	63.83	22.74
3rd repeat	93.57	69.05	22.61
	MCF10DCIS
	CTL	gRNA-e1	gRNA-e2
1st repeat	106.82	75.57	43.64
2nd repeat	93.18	73.86	32.05

## Sheet: Figure 4d
Figure 4d, relative spheroid size
	BT549 spheroid
	CTL	gRNA-e1	gRNA-e2
1st repeat	0.946017	0.534897	0.655513
2nd repeat	1.00696	0.530658	0.752557
3rd repeat	1.04703	0.35137	0.784696
	MDA-MB-231 spheroid
	CTL	gRNA-e1	gRNA-e2
1st repeat	0.954272	0.544724	0.607191
2nd repeat	1.00609	0.578267	0.66082
3rd repeat	1.03964	0.557378	0.56943
	MCF10DCIS spheroid
1st repeat	0.991689	0.613714	0.111636
2nd repeat	0.986022	0.643464	0.112769
3rd repeat	1.02229	1.08406	0.244522

## Sheet: Figure 4e
figure 4e, Tumor volume (mm3) of MDA-MB-231 xenografts with or without e1, e2 deletion
day post injection		CTL								gRNA-e1								gRNA-e2
0		0	0	0	0	0	0	0		0	0	0	0	0	0	0		0	0	0	0	0	0	0
5		54.4584	58.3015	44.7681	48.9731	42.8128	38.1629	35.448		17.1797	25.0434	25.61	29.783	20.5318	6	21.0779		46.7604	36.0936	41.865	23.328	28.314	37.7601	23.328
7		45.0216	71.1186	40	61.5859	54.1752	26.0444	43.5167		23.04	13.5	20.2122	22.6765	22.2767	4	18.1202		28.4732	31.2999	27.4661	33.04	35.6866	44.795	39.249
10		55.5422	63.6063	37.3235	57.7097	46.8198	48.2344	55.3981		16.464	21.0633	19.5353	15.9275	14.4	8.19353	18.4832		29.6989	31.1262	24.1334	28.4751	40.3458	34.3651	50.3767
13		59.5373	90.9085	50.625	64.9563	42.0811	49.5735	48.441		25.2227	24.3183	22.61	14.8328	13.1424	5.0715	10.3125		37.6475	22.7622	27.2707	21.8112	21.8112	32.9691	40.559
17		44.6724	87.6682	45.1562	77.1865	48.3606	44.9258	59.9895		35.0191	30.7282	27.6941	29.4464	22.6625	21.1925	33.9943		32.9403	29.9811	27.5899	23.253	50.3944	23.5841	47.8691
21		60.1351	80.8586	76.0161	108.644	65.0296	62.3392	67.6702		43.095	34.596	31.4267	32.3192	32.32	27.0738	39.6018		42.3221	24.5238	37.3475	29.5838	48.0632	44.6726	59.4887
24		50.9077	94.6718	94.1015	94.3055	64.2435	66.9596	77.1681		41.7273	32.4989	32.5868	33.005	32.08	24.992	48.668		33.9552	25.903	22.4096	38.24	54.995	71.25	78.652
28		84.1375	125.49	133.669	124.049	83.3976	86.1385	68.0403		42.1846	38.4928	45.7005	35.5721	47.8253	25.6846	57.1597		28.7685	35.9638	40.4885	43.1424	52.8727	59.5477	103.213
32		94.125	194.054	200.621	202.947	90.307	88.4736	69.9476		50.5904	41.6429	67.6538	38.2202	47.8253	32.9123	68.3473		67.7675	38.08	55.2537	56.4975	51.6532	85.0083	100.754
36		200.682	240.944	350.57	269.693	145.926	131.175	70.3567		85.7809	55.7089	89.0327	38.2202	56.9745	74.8824	107.542		95.4	67.9493	106.389	74.5941	67.5747	116.271	140.198
40		235.468	235.879	513.814	487.021	181.445	162	86		104.976	91.8046	154.549	54.9824	113.273	113.669	152.836		147.1	100.237	165.834	97.1451	154.148	168.428	196.992
44		369.783	379.212	594.462	776.708	264.241	188.771	129.216		177.152	140.835	193.908	76.3992	183.889	190.153	293.806		215.53	233.343	339.425	99.5252	132.861	233.527	254.501

## Sheet: Figure 4f
Figure 4f	relative spheroid size, number of spheroid of each condition > 60
	CTL gRNA, vector	CTL gRNA, FOXC1	gRNA-e1, vector	gRNA-e1, FOXC1	gRNA-e2	gRNA-e2, FOXC1
	1.31694	1.02692	0.279656	1.57951	0.418847	0.69042
	0.520585	1.81493	0.924485	0.673898	0.173281	0.871378
	0.796962	2.12951	0.44707	0.944353	0.24193	1.14456
	0.912789	2.10039	0.843628	0.176293	0.21074	1.35646
	0.21491	2.25788	0.612052	0.65309	0.606357	0.70549
	1.25151	1.39038	0.430576	1.09415	0.665904	0.57977
	1.75819	1.09714	0.162421	0.793572	2.18444	1.54157
	0.669751	3.54211	1.38513	1.07239	0.112359	0.344219
	1.19789	3.43749	0.245989	1.03563	1.82078	0.170966
	0.640626	0.50438	0.683768	0.802774	0.83255	0.800358
	2.19056	0.2434	1.06001	1.39836	0.172101	1.08723
	0.670625	0.344876	0.919469	0.489428	1.65701	0.743655
	1.43663	2.15217	0.739018	0.429246	0.453344	1.08411
	0.784059	1.63629	0.273243	0.23426	0.565336	0.750001
	1.23466	0.785879	0.311025	0.416364	0.191936	0.845115
	0.94776	1.69254	0.857489	0.530811	0.647907	0.649299
	3.92704	1.29956	0.985474	0.849039	1.28178	0.643393
	0.878159	2.08399	0.493118	1.76014	0.649627	0.604999
	0.405114	1.06103	0.407719	0.762487	0.547188	0.884076
	0.682543	0.434256	0.453483	0.254946	0.47241	0.354072
	0.59691	1.33058	0.680712	0.794546	0.317171	1.12748
	1.43347	3.03599	0.156364	1.11119	0.24168	1.8574
	0.766429	0.358854	0.337879	1.11471	1.02818	1.86324
	1.49611	0.262449	0.577221	0.364933	0.545835	1.98582
	1.52269	2.90795	0.838585	1.99337	0.0854828	1.96526
	1.18181	1.00361	0.921963	1.0709	0.230491	0.237889
	0.651971	0.881376	0.539573	2.59648	0.190043	1.03274
	0.491615	0.797858	0.967728	1.75882	0.146773	0.826093
	0.44982	0.577928	0.128937	0.412429	0.370778	1.95204
	0.888546	0.510481	0.176549	0.483315	0.531585	1.35939
	0.942098	1.83285	0.661106	0.426273	0.749684	1.72123
	1.81301	0.793689	0.230201	0.357613	0.33406	0.642869
	2.62476	1.03138	0.816563	1.10611	0.383148	0.479925
	0.735082	0.0935379	0.847163	0.683134	0.241802	1.01691
	0.729694	2.39507	0.328694	1.80583	0.651876	0.243445
	0.228498	1.25505	0.218127	1.69949	0.281009	0.491014
	0.229483	1.06796	0.216112	2.03224	1.26909	0.121622
	0.534262	0.45041	0.550996	0.292165	0.572038	0.231215
	0.936342	0.873522	0.472833	0.410636	0.606502	0.526925
	1.48098	0.702283	1.71752	0.405153	0.482453	0.629081
	0.995945	1.74517	0.194352	0.471019	0.326161	0.48876
	0.943373	1.32992	0.232551	0.666478	0.225748	0.457207
	0.992783	0.78535	0.395662	0.707104	0.333787	0.834399
	2.0464	1.1894	0.311426	0.526886	1.60014	0.535799
	5.28551	1.24471	0.781336	0.284728	0.81786	1.11948
	0.928421	2.89548	0.383192	0.364143	0.690432	1.80726
	2.92241	1.42473	0.868306	0.34172	0.343557	0.550595
	0.251745	0.407819	0.452693	1.71164	0.725318	1.02719
	0.160344	1.89034	0.497778	0.739057	0.358431	1.20865
	1.01924	1.01577	0.413386	0.6912	0.93711	0.367811
	0.728491	1.39294	0.504898	1.1079	0.20308	0.485642
	0.871818	0.243673	0.851338	1.28635	0.205903	0.700858
	0.727578	1.60239	0.707421	0.388842	0.556924	1.92059
	0.885507	0.838217	1.10343	1.41249	0.35739	0.306995
	1.46335	2.42046	0.334812	1.34573	0.416938	1.85931
	2.27532	2.04102	0.659057	1.013	0.322576	1.20983
	0.408309	2.00474	0.219129	0.27552	0.744763	1.44028
	0.302385	7.44436	0.606797	0.543308	1.79886	0.920761
	0.318651	1.26788	1.61422	0.602232	1.45989	0.96
	1.05705	0.437518	0.554687	1.33431	0.394743	0.88934
	1.04169	0.263741	0.50472	0.564451	0.503044
	0.800803	1.55082	0.459412	0.82965	0.574727
	2.2288	0.121065	0.396513	1.20145	0.512758
	0.921323	0.534474	0.123392	0.782717	0.418485
	0.578239	1.01899	0.0772997	0.207161	0.227958
	0.619227	0.424781	0.0801276	1.83697	0.43955
	3.64945	0.462446	1.64963	0.367043	1.19959
	0.295755	0.782923	0.109765	1.31926	0.169324
	0.307195	1.51395	1.89525	0.912745	1.53052
	1.06566	2.04896	0.262834	1.48569	0.445679
	0.91127	0.506501	0.578663	1.771	0.282223
	0.216351	1.95883	0.678485	1.07562	0.223599
	0.41465	3.10241	0.238707	0.728185	1.16074
	0.889248	1.43473	0.828214	1.39534	0.158118
	0.250988	1.92844	0.527554	1.43294	0.491788
	0.399981	2.704	0.797586	1.20067	1.60014
	0.622055	3.10292	0.686301	1.04934	0.338018
	1.70192	0.554341	0.450138	1.08381	0.533817
	0.524565	3.52094	0.80873	0.457608	1.02258
	0.893679	0.666394	0.641105	0.290511	0.532954
	1.33062	2.981	0.18525	0.147307	0.762215
	0.942004	1.67319	0.857924	0.641567	0.408593
	1.00289		0.358765	0.308141	1.08895
	0.193311		0.500539	0.764558	1.41517
	0.566783		0.478328	0.728786	1.22345
	0.544138		0.161402	0.764503	0.404691
	1.13512		0.204099	0.40257	0.709871
	1.40683			0.399425	0.314916
	1.01736			1.79412	1.12337
	0.680211			1.4279	0.424842
	0.5228			0.586272	0.241379
	0.361949			2.13633	0.190611
	1.61226			1.72956	0.411115
	1.12619				0.454925
	0.234059				0.799584
	0.209488				0.827295
	0.382953				0.504541
	0.233441				2.1307
	0.409233				0.212427
					0.547105

## Sheet: Figure 5c-e
Figure 5c-e
H3K27ac (c), Brd4 (d) and P300 (e) ChIP-qPCR of indicated cell lines using primer amplifying e1 of FOXC1 SE
	(c)
	relative to input	CTL			JQ1
	MDA-MB-231	0.0377605	0.0344324	0.023997	0.0422526	0.0207004	0.0370855
	MCF10DCIS	0.0748864	0.0759561	0.0414496	0.0593015	0.062082	0.0344226
	BT549	0.0481344	0.029816	0.0289459	0.0502609	0.0303698	0.0204891
	T47D	0.0103759	0.00918896	0.00519918	0.00575225	0.00954238	0.00262312
	(d)
	relative to input	CTL			JQ1
	MDA-MB-231	0.0736717	0.0908469	0.0565825	0.0440566	0.0524171	0.032162
	MCF10DCIS	0.103945	0.137764	0.074274	0.0461143	0.0468157	0.0135976
	BT549	0.143279	0.206861	0.172241	0.0537121	0.129763	0.0207391
	T47D	0.0441151	0.0851485	0.0162209	0.0377295	0.0421218	0.0109002
	(e)
	relative to input	CTL			JQ1
	MDA-MB-231	0.0299438	0.035993	0.00791059	0.0211179	0.015932	0.00685798
	MCF10DCIS	0.0878022	0.112783	0.1002	0.0306478	0.0347006	0.0229081
	BT549	0.0582063	0.0772786	0.0321397	0.0226269	0.016	0.00662438
	T47D	0.0202361	0.0362597	0.00368658	0.022482	0.0411024	0.00362954

[truncated: 22 more sheets: Figure 5f, Figure 5h, Figure 5i, Figure 5g, Figure 6, Fig. S6a, Fig. S6c, Fig. S6d, Fig. S6e, Fig. S6f, Fig.S6g, Fig.S7a-c, Fig.S7d, Fig.S7e, Fig.S9c, Fig.S9d-f, Fig.S9g, Fig.S9h, Fig.S9 i, Fig.S9j-k …]
